# Supplementary material for: Changes in the membrane lipid composition of a Sulfurimonas species depend on the electron acceptor used for sulfur oxidation
Source: ISME Commun. 2022 Dec 24;2:121. doi: 10.1038/s43705-022-00207-3 (PMC9789136; doi:10.1038/s43705-022-00207-3)
Supplement: Supplementary file 2 — Supplementary Tables [file 43705_2022_207_MOESM2_ESM.xlsx]

## Sheet: S1
Table S1. MS, retention time, peak area and relative abundance of PDA-DAGs and lysoPDA of Sulfurimonas strains
name (MS number)	parent mass	Rentention time	Ca. S.Marisnigri MnO2	Ca. S.Baltica MnO2	Ca. S.Baltica NO3	S.Gotlandica	Elemental composition	Chain number	unsaturation	Polar headgroup	Polar headgroup m/z	Ca. S.Marisnigri MnO2	Ca. S.Baltica MnO2	Ca. S.Baltica NO3	S.Gotlandica
			Intensity (peak area)									Fractional abundance
1564	535.348	8.6881	2.5101e+06	0	0	0	Lyso C5H14O4N2P (18:1)	18	1	C5H14O4N2P	197.069	0.0166583	0	0	0
10155	537.366	8.7535	49362.9	2374.26	0	8.70758e+06	Lyso C7H18O4N2P (16:1)	16	1	C7H18O4N2P	225.1	0.000327597	0.000174075	0	0.00833192
1183	715.504	15.5524	2.41362e+06	1.16616e+06	9949.78	0	C5H14O4N2P-DAG(14:1/16:1)	30	2	C5H14O4N2P	197.069	0.016018	0.0854999	0.000510847	0
687	717.52	17.0707	3.0823e+07	4.61579e+06	2.89462e+06	0	C5H14O4N2P-DAG(14:1/16:0)	30	1	C5H14O4N2P	197.069	0.204558	0.338418	0.148617	0
675	743.535	17.0408	6.23158e+07	3.12844e+06	1.8961e+06	730089	C5H14O4N2P-DAG(16:1/16:1)	32	2	C5H14O4N2P	197.069	0.413559	0.229369	0.0973504	0.000698592
1040	745.547	17.0725	0	0	0	1.25236e+07	C7H18O4N2P-DAG(14:0/16:1)	30	1	C7H18O4N2P	225.1	0	0	0	0.0119834
823	745.551	18.6501	1.31032e+07	734396	329194	0	C5H14O4N2P-DAG(16:0/16:1)	32	1	C5H14O4N2P	197.069	0.0869594	0.053844	0.0169017	0
9955	759.563	17.7532	0	0	0	1.21412e+07	C7H18O4N2P-DAG(15:0/16:1)	31	1	C7H18O4N2P	225.1	0	0	0	0.0116174
2613	759.57	19.3395	850367	14164.2	0	0	C5H14O4N2P-DAG(16:0/17:1)	33	1	C5H14O4N2P	197.069	0.00564347	0.00103848	0	0
847	771.566	17.0258	1.06366e+07	1.44719e+06	1.40487e+07	3.82509e+08	C7H18O4N2P-DAG(16:1/16:1)	32	2	C7H18O4N2P	225.1	0.07059	0.106105	0.721298	0.366007
750	771.567	18.5906	2.37609e+07	426026	12302.7	215647	C5H14O4N2P-DAG(16:1/18:1)	34	2	C5H14O4N2P	197.069	0.15769	0.0312352	0.000631654	0.000206344
1502	773.586	20.8696	245250	27403.4	72159	0	C5H14O4N2P-DAG(16:0/18:1)	34	1	C5H14O4N2P	197.069	0.00162761	0.00200915	0.00370483	0
2629	792.544	16.8255	300031	137871	1.16491e+07	5.19731e+07	C10H17O4NP-DAG(16:1/16:1)	32	2	C10H17O4NP	246.089
6084	794.568	17.3273	0	93246.4	433075	4.78354e+06	C10H17O4NP-DAG(16:0/16:1)	32	1	C10H17O4NP	246.089
1079	799.599	18.9229	3.67615e+06	278597	213975	9.05915e+07	C7H18O4N2P-DAG(16:1/18:1)	34	2	C7H18O4N2P	225.1	0.0243968	0.020426	0.010986	0.0866833
9875	801.578	17.2457	117801	565969	1.0521e+06	2.5905e+07	C8H20O5N2P-DAG(16:1/16:1)	32	2	C8H20O5N2P	255.11
5635	801.61	18.0771	0	0	0	8.03554e+06	C11H26O4N2P-DAG(14:0/16:1)	30	1	C11H26O4N2P	281.162	0	0	0	0.00768888
4317	803.595	19.0421	85129.7	14999.4	0	1.49052e+07	C8H20O5N2P-DAG(16:0/16:1)	32	1	C8H20O5N2P	255.11
6449	815.628	19.2395	0	69602.9	0	5.92751e+06	C11H26O4N2P-DAG(15:0/16:1)	31	1	C11H26O4N2P	281.162	0	0.00510311	0	0.00567179
3390	827.628	18.36	249517	1.61638e+06	0	3.78257e+08	C11H26O4N2P-DAG(16:1/16:1)	32	2	C11H26O4N2P	281.162	0.00165592	0.118509	0	0.361939
4834	855.66	20.3397	47658.4	112788	0	1.45447e+08	C11H26O4N2P-DAG(16:1/18:1)	34	2	C11H26O4N2P	281.162	0.000316285	0.0082693	0	0.139173
9951	857.638	18.238	0	0	0	1.46882e+07	C12H28O5N2P-DAG(16:1/16:1)	32	2	C12H28O5N2P	311.173
9893	859.654	20.1528	0	0	0	3.03938e+07	C12H28O5N2P-DAG(16:0/16:1)	32	1	C12H28O5N2P	311.173
10013	883.693	22.3064	0	4541.49	0	1.50749e+07	C11H26O4N2P-DAG(18:1/18:1)	36	2	C11H26O4N2P	281.162

## Sheet: S2
Table S2. MS of ion components extracted from Sulfurimonas strains and their intensity
name (MS number)	parent mass	Rentention time	Ca. S.Marisnigri MnO2	Ca. S.Baltica MnO2	Ca. S.Baltica NO3	S.Gotlandica	sum(precursor intensity)
			Intensity (peak area)
4046	676.61	21.8218	0	3.5155e+06	0	0	3.5155e+06
1144	545.383	11.1426	1.37778e+09	5.00885e+08	0	0	1.87867e+09
3526	545.403	9.7519	0	0	0	0	0
5673	766.536	17.7217	0	4.73842e+08	0	1.77338e+07	4.91576e+08
8442	614.484	8.3583	3.77291e+08	1.42047e+09	0	0	1.79776e+09
3457	906.849	23.7124	0	0	0	0	0
10370	647.398	9.5787	0	0	0	1.59154e+06	1.59154e+06
1114	513.388	11.2527	0	0	0	0	0
2360	373.256	9.5257	2.91922e+09	1.00315e+08	0	0	3.01953e+09
10514	894.754	37.0509	0	0	0	3.66692e+07	3.66692e+07
10623	696.481	23.6401	0	0	0	1.68524e+07	1.68524e+07
7691	696.651	20.9822	0	0	0	0	0
1116	1764.28	18.83	8.92362e+08	0	0	5.77371e+08	1.46973e+09
2680	459.151	3.2017	3.71165e+08	0	0	0	3.71165e+08
8887	972.896	51.5815	0	0	0	0	0
3852	878.266	37.5631	2.32195e+07	1.42959e+08	0	0	1.66179e+08
10798	771.566	20.2139	2.12502e+06	651046	0	6.8738e+06	9.64987e+06
8213	529.462	67.2143	0	0	0	0	0
5993	1448.98	23.8149	0	2.59917e+08	0	1.11973e+08	3.71889e+08
7098	571.543	38.4079	0	0	1.55724e+06	0	1.55724e+06
1347	411.332	14.1174	1.80475e+09	1402684444	0	0	3.20743e+09
527	412.378	29.9439	2.8717e+06	7.6954e+06	0	0	1.05671e+07
8787	516.478	23.4767	0	0	0	0	0
3659	789.545	28.1107	1.1989e+08	1.60087e+07	0	0	1.35899e+08
10445	843.659	21.5248	0	0	0	2.44849e+07	2.44849e+07
9675	639.648	29.6025	8.60457e+06	2.98506e+06	0	416632	1.20063e+07
515	751.693	43.0635	0	0	0	0	0
5430	492.441	64.1835	0	0	0	0	0
5856	661.319	2.3436	0	2.19462e+08	0	1.32866e+08	352328182
4516	628.605	44.4468	2.41398e+07	2.47132e+07	1.54693e+06	6.45219e+06	5.68522e+07
9461	932.625	12.3685	8.3493e+07	1.19041e+08	0	0	2.02534e+08
6081	710.63	31.7321	0	0	0	0	0
3843	540.332	4.8448	0	3.54179e+07	0	3.89564e+08	4.24982e+08
2280	429.373	15.3295	8.93536e+08	5.29962e+08	0	0	1.4235e+09
7827	562.485	14.3626	0	0	0	0	0
4204	921.42	3.2957	1.2297e+08	1.10675e+08	2.5375e+08	0	4.87395e+08
10814	1059.25	61.8764	0	0	0	5.34466e+06	5.34466e+06
8632	596.51	13.3502	0	0	0	0	0
5245	866.781	37.7891	0	61860177	0	1.11267e+07	7.29869e+07
7582	417.37	10.8364	0	0	0	0	0
5912	1250.38	28.1709	4.6667e+07	1.68787e+08	0	0	215453715
2673	429.089	11.4982	8.53363e+07	6.25418e+08	0	0	7.10755e+08
4245	465.467	28.2354	0	1.84841e+07	0	0	1.84841e+07
1869	726.47	15.5038	283320925	1.68095e+08	12664.3	6.13031e+06	4.57559e+08
2281	968.937	22.3222	2.43143e+08	0	0	0	2.43143e+08
4703	383.331	37.7721	4.64672e+07	4.79719e+07	0	0	9.44391e+07
904	551.452	9.7764	4842033140	3083979786	0	8.98451e+06	7.935e+09
5676	591.221	9.3065	1.56562e+07	2.59008e+09	0	0	2.60574e+09
2476	591.608	44.0945	6.83549e+08	4.92569e+08	8.7129e+07	0	1.26325e+09
6528	369.298	6.887	0	6.23833e+06	0	0	6.23833e+06
8665	640.314	6.6578	0	8.9923e+07	6.93633e+06	0	9.68593e+07
2782	641.483	7.218	8.90287e+08	1.0713e+08	0	445707	9.97862e+08
7393	350.326	7.6052	0	1.34068e+08	0	7.59194e+08	8.93262e+08
10729	784.515	30.1026	0	0	0	1.0755e+07	1.0755e+07
7076	808.643	13.6093	0	0	0	0	0
10004	766.477	15.0194	0	0	0	212555835	212555835
2296	1389.99	17.775	2.66896e+08	2.30207e+08	0	4.6711e+08	9.64213e+08
1774	506.084	17.4379	3.527e+08	6.68828e+07	0	0	4.19583e+08
9523	499.269	3.7598	1.35789e+07	2.32456e+06	4.68951e+07	227943	6.30265e+07
7099	608.635	43.8562	0	0	0	0	0
883	354.337	8.1875	9659896040	9.16799e+08	0	0	1.05767e+10
10734	1528.06	39.5569	0	0	0	5.33105e+06	5.33105e+06
8980	1015.87	50.7683	0	0	2.36901e+08	0	2.36901e+08
8800	638.205	3.4219	0	0	0	0	0
3531	658.443	16.3866	8.60131e+07	2.06132e+08	326151	269430	2.9274e+08
6031	762.842	47.5839	8.68082e+07	8.62536e+08	0	0	9.49344e+08
6188	1373.96	34.404	1.19899e+07	4.68237e+07	0	950266	5.97638e+07
6695	696.687	40.9272	8.81613e+07	0	0	0	8.81613e+07
2877	658.446	15.0922	1.4684e+08	4.32254e+08	0	0	5.79093e+08
9911	1506.04	36.8364	1.17576e+06	952167	0	7.11272e+08	7.134e+08
8493	859.606	15.0162	0	0	0	0	0
10485	1409.06	42.8	0	0	0	8.49096e+07	8.49096e+07
9922	1407.01	16.1198	0	0	0	7.93523e+07	7.93523e+07
8247	580.494	28.0846	0	0	0	0	0
621	547.4	17.9478	115861989680	6.16243e+10	0	0	177486338400
2498	1903.53	37.8232	2.23385e+08	7.25091e+08	0	0	9.48476e+08
9937	1076.91	8.4254	0	0	0	306922322	306922322
5793	692.488	13.9851	0	4.35008e+08	0	5.19777e+07	4.86986e+08
5690	601.472	7.0107	2.64664e+08	6.42267e+08	0	0	9.06931e+08
5349	1413.99	42.2219	1.10291e+07	0	0	5.09181e+06	1.61209e+07
7134	693.936	2.2452	0	0	0	0	0
5083	552.513	22.1382	0	2.99205e+06	0	9.05795e+06	1.205e+07
7795	558.509	25.7304	0	0	0	0	0
7491	686.542	11.8043	0	0	0	0	0
3347	413.362	15.6977	6.20395e+08	5.55414e+08	0	0	1.17581e+09
3964	1446.94	33.5606	1.98651e+08	0	0	0	1.98651e+08
3922	607.458	14.4254	3.75801e+07	5.41316e+07	0	0	9.17117e+07
9609	546.529	23.3975	141845	0	0	0	141845
9263	750.522	62.8012	0	0	0	0	0
2073	628.385	4.7165	0	2.40863e+09	0	2821273549	5.2299e+09
2293	983.825	18.3913	1.79947e+08	2.50028e+08	0	0	4.29975e+08
8880	419.315	74.2825	0	0	0	0	0
3634	588.554	22.7997	0	0	0	0	0
6754	992.958	59.8709	0	0	0	0	0
1466	372.26	10.9112	1.74594e+09	7335455492	1.47425e+06	500624	9.08337e+09
102	485.811	25.2663	0	0	0	0	0
739	1382.97	16.634	6930871928	14461559112	0	2.30539e+08	2.1623e+10
129	381.297	43.6936	0	0	0	0	0
3615	1124.18	35.1103	8.57385e+07	0	0	0	8.57385e+07
5752	712.264	5.4004	0	3.03237e+09	0	0	3.03237e+09
264	368.389	20.073	6.0085e+06	0	0	0	6.0085e+06
3034	387.905	2.5398	2.42191e+08	0	0	0	2.42191e+08
8913	381.298	74.0107	0	0	8.73446e+06	0	8.73446e+06
6256	648.454	2.4583	0	8.69668e+07	0	0	8.69668e+07
8562	744.554	21.8164	2.04823e+07	0	0	1.90885e+08	2.11367e+08
2212	418.323	13.6091	2.89424e+09	8.9246e+07	0	0	2983485064
8823	733.755	70.6272	0	0	0	0	0
7667	407.314	14.6416	0	0	0	0	0
1050	420.332	6.8098	822603606	0	0	0	822603606
5486	471.416	66.0317	9.1587e+07	1.23503e+06	0	0	9.2822e+07
1978	455.334	11.7429	0	0	0	0	0
1132	926.72	25.6608	2529956118	1324801320	348936	1206334133	5.06144e+09
1861	593.551	28.1326	6.66723e+08	6.32619e+08	0	0	1299341882
648	623.645	13.7742	18267755188	0	0	70056779	18337811967
2534	411.362	18.4624	0	8.96984e+08	0	0	8.96984e+08
9448	968.224	15.9876	0	0	0	0	0
5971	503.108	10.6606	0	1.16091e+08	1.90434e+06	0	1.17995e+08
10238	712.568	17.6415	0	1.11409e+06	0	4.09749e+07	4.2089e+07
8989	1521.8	14.1583	0	0	9.58114e+07	0	9.58114e+07
8440	570.458	8.43	1749526820	1.79709e+09	0	0	3.54662e+09
1205	720.552	23.3207	1.73198e+09	2.12057e+09	0	10634125	3.86318e+09
8475	546.474	15.4203	0	0	0	0	0
8053	577.481	27.3399	0	0	0	0	0
7854	737.962	3.5781	0	0	0	0	0
3666	682.672	40.062	1.14886e+08	2.69638e+08	0	0	3.84524e+08
6407	432.332	29.6283	0	1.44946e+07	0	0	1.44946e+07
1179	435.367	8.8538	2.19126e+09	2.10853e+09	0	1.50958e+06	4.3013e+09
10287	710.551	16.0527	0	0	89541	3.50942e+07	3.51837e+07
5128	607.471	23.5556	0	0	0	0	0
8692	541.143	10.6815	0	0	1.33851e+07	0	1.33851e+07
10032	814.5	14.003	0	0	0	1.40786e+08	1.40786e+08
8953	381.298	75.6687	0	0	3.25126e+06	0	3.25126e+06
8384	1074.06	20.2085	0	0	0	0	0
975	716.552	7.6821	5334183592	2.28637e+09	0	0	7.62056e+09
7199	694.634	12.3965	0	0	0	0	0
8507	355.07	16.9607	0	0	2.24556e+07	0	2.24556e+07
1344	874.785	43.2386	0	0	1019364798	0	1019364798
445	369.3	45.3774	1.79183e+07	1.04509e+07	0	0	2.83692e+07
2068	613.542	22.098	3.76983e+08	2.78161e+06	0	0	3.79765e+08
9798	1250.1	17.8797	0	0	0	1782446394	1782446394
8418	826.266	2.4266	0	0	1.11697e+08	0	1.11697e+08
2089	566.624	30.2122	1.31893e+09	2.43771e+08	0	0	1.5627e+09
5262	617.501	22.5204	1.15076e+07	3.43964e+07	0	0	4.5904e+07
7150	1658.52	45.3267	0	0	1.18248e+07	0	1.18248e+07
10177	748.512	11.8931	0	0	0	2.35943e+08	2.35943e+08
1576	506.53	22.7623	1.07643e+09	5.24282e+08	0	0	1.60072e+09
1429	703.476	12.7576	1.76809e+09	5.42114e+08	0	1.81256e+08	2.49146e+09
8174	750.522	70.2039	0	0	0	0	0
990	494.53	23.9947	3.47358e+09	2.10225e+07	1.01705e+07	1.03855e+06	3.50581e+09
424	705.687	23.898	0	0	0	0	0
4355	668.656	30.3357	6.10268e+07	5.91531e+07	0	0	120179895
717	788.609	8.9513	18350322452	6390737852	4.65954e+06	5.72449e+07	2.4803e+10
2751	385.255	10.4122	1.80203e+09	1.55527e+09	0	33572.1	3.35733e+09
8315	750.522	71.4897	0	0	0	0	0
6469	722.528	24.5798	0	0	0	0	0
1123	638.558	14.5396	1.97296e+09	9.02086e+08	0	2.04475e+07	2.8955e+09
9986	1390.95	15.4216	0	0	0	5.7892e+07	5.7892e+07
5550	479.482	29.9034	0	0	0	0	0
10557	1482.05	39.928	0	0	0	1.02863e+08	1.02863e+08
3307	1008.61	2.8704	0	0	0	8.58637e+07	8.58637e+07
1878	681.603	27.2196	538188232	2.8614e+08	0	0	8.24328e+08
4500	1416.01	39.4067	4.93852e+07	0	0	0	4.93852e+07
10092	1148.83	26.801	0	0	0	1.17657e+08	1.17657e+08
5084	521.457	53.3391	3.89723e+07	3.52604e+06	0	0	4.24983e+07
8205	419.315	61.8395	0	0	1.44268e+06	0	1.44268e+06
4235	356.389	40.5908	1.08626e+08	0	0	0	1.08626e+08
4322	425.267	7.0466	5.64253e+07	0	0	0	5.64253e+07
7983	733.755	58.1207	0	0	0	0	0
6826	419.316	79.6661	0	0	0	0	0
10781	823.679	38.6203	0	0	0	0	0
2475	868.812	22.2466	0	0	0	0	0
5556	527.481	30.7334	0	0	0	0	0
3368	580.494	18.5006	0	0	0	0	0
865	860.667	9.9865	5702192852	1.96645e+09	0	2.41682e+07	7.69281e+09
3870	526.556	36.1872	0	0	0	0	0
490	531.854	42.0282	0	0	0	0	0
1906	696.599	14.7403	6.12245e+08	2.57989e+08	0	3.44984e+06	8.73684e+08
9914	877.605	19.8565	0	0	0	222199587	222199587
6971	736.598	12.0386	0	0	0	0	0
1629	948.719	10.809	6.52501e+08	7.70683e+07	0	4.20371e+06	7.33773e+08
6589	577.444	20.2076	2.84924e+08	4.0893e+06	20383.2	0	2.89034e+08
8121	529.462	56.8926	0	0	0	0	0
3757	869.444	4.5646	0	4.81876e+08	0	226488404	7.08365e+08
1168	532.352	7.0906	8.80252e+08	1.27601e+09	0	0	2.15626e+09
9381	1319.35	62.2334	0	0	0	0	0
5026	606.529	23.8216	4.47892e+07	6.95248e+06	0	0	5.17417e+07
7946	553.46	63.1224	0	0	0	0	0
6517	1406.39	56.8028	4.11434e+06	2.54823e+07	0	0	2.95967e+07
931	368.316	3.833	9083174500	1.3211e+08	2.46397e+06	0	9.21775e+09
1608	522.598	17.6695	3.35461e+08	8.41415e+07	0	4.60503e+07	4.65653e+08
9826	1354.16	18.3189	0	0	0	4.28525e+08	4.28525e+08
8426	798.588	15.0418	0	0	0	0	0
6504	722.528	25.1064	0	1.59991e+06	0	0	1.59991e+06
2593	589.592	40.6728	1.12236e+08	1.06534e+08	0	0	2.1877e+08
6222	712.493	16.3488	0	2.50979e+07	0	7.67139e+07	1.01812e+08
4839	353.145	46.4716	1.80068e+07	0	0	0	1.80068e+07
3516	956.377	22.4411	1.26236e+08	1.77923e+08	0	0	3.04159e+08
5858	598.296	2.0299	0	0	0	0	0
6025	1916.55	42.7084	6.04126e+06	5.12625e+06	0	0	1.11675e+07
9691	603.382	19.6073	0	0	0	1.25993e+08	1.25993e+08
3607	404.259	3.0346	2.41476e+08	822757	0	2.64478e+06	2.44943e+08
5768	620.393	8.5415	1.71913e+07	7.69579e+08	0	9.16316e+08	1.70309e+09
9353	592.385	16.2663	0	0	0	0	0
4893	800.58	17.6212	1.56263e+07	4.982e+08	0	1.52089e+07	5.29035e+08
5509	529.858	76.0751	0	0	0	0	0
4901	607.566	50.3206	0	8.22697e+06	0	0	8.22697e+06
1565	907.835	46.728	8.2211e+08	2.37237e+07	0	0	8.45834e+08
9012	606.655	41.0813	0	0	1.52076e+08	0	1.52076e+08
1000	952.892	49.11	2.58899e+09	8.14417e+07	0	0	2.67043e+09
4745	964.927	56.9986	0	0	0	0	0
9582	672.465	4.9649	0	0	0	0	0
1398	1236.36	23.1248	6.86455e+08	3002679542	0	0	3.68913e+09
964	454.293	8.2551	4502632956	8465350888	0	4063654694	17031638538
7982	411.363	15.7869	3.07911e+09	2.39242e+09	0	0	5.47153e+09
5261	909.861	50.3364	0	6.722e+06	0	0	6.722e+06
3079	1034.99	13.8362	0	0	0	0	0
240	404.337	78.4915	3.116e+07	0	0	0	3.116e+07
9559	460.451	22.2568	0	0	0	0	0
8501	378.104	4.6516	0	0	3.63082e+07	0	3.63082e+07
1922	522.561	26.7349	7.94294e+08	2.21365e+07	2.92192e+07	6.41779e+06	8.52067e+08
5508	471.416	67.7639	1.80097e+06	51022	0	0	1.85199e+06
5207	626.589	41.3182	0	0	0	0	0
5707	555.286	7.215	0	2.49044e+09	0	0	2.49044e+09
8007	553.459	77.4829	0	0	0	0	0
1581	553.567	10.9694	512669930	0	0	0	512669930
7792	416.373	8.6931	0	0	0	0	0
5515	443.421	72.8925	3.56908e+07	0	0	0	3.56908e+07
242	396.347	55.8031	0	0	0	0	0
1447	792.708	37.6796	0	0	0	0	0
3110	590.626	39.4148	1.54251e+07	1.522e+06	0	16141.7	1.69633e+07
3475	624.419	16.2259	0	0	0	0	0
4845	782.592	21.3094	2.81809e+07	9.54769e+07	0	0	1.23658e+08
5987	733.193	5.3362	0	7.43603e+08	0	0	7.43603e+08
3205	524.322	3.0789	0	3.27355e+07	0	1.34127e+08	1.66863e+08
9170	683.602	27.9317	0	0	0	0	0
2923	558.561	28.9408	2.41904e+08	4.02535e+06	627082	0	2.46556e+08
817	482.405	7.528	31226159676	9703367152	0	3.83475e+08	4.1313e+10
6000	929.48	6.8867	0	1.9448e+08	0	1.76344e+08	3.70824e+08
8674	604.529	21.7442	0	0	0	0	0
10341	591.413	8.0898	3.4796e+06	6.65562e+06	0	5.52155e+07	6.53507e+07
1754	507.441	14.8553	6.64074e+08	1.24268e+09	52769.5	231639	1.90704e+09
7123	520.472	19.7528	0	0	0	0	0
3059	534.562	32.8285	2.2678e+08	0	0	0	2.2678e+08
1627	592.435	11.3312	3.34446e+08	8.45577e+07	0	0	4.19004e+08
8667	760.22	13.4734	0	0	0	0	0
1122	1344.96	12.654	7.43894e+08	5.16973e+08	0	4.2198e+07	1.30307e+09
7380	495.221	18.2516	0	0	0	0	0
4100	565.593	32.8931	8.43588e+07	0	0	0	8.43588e+07
6962	449.361	16.404	0	0	0	0	0
3672	561.487	22.4591	3.09124e+08	7.87428e+06	0	0	3.16998e+08
987	684.615	30.1468	0	0	0	0	0
5888	1436.94	29.3244	0	5.22236e+08	0	0	5.22236e+08
854	430.389	9.4071	0	0	0	0	0
3060	445.12	5.223	4.47437e+08	3.81882e+08	0	0	8.29318e+08
4826	640.585	24.5171	0	0	0	0	0
688	686.542	8.6032	27864395892	9380490752	9.92729e+06	8.41545e+07	3.7339e+10
10135	776.543	16.3192	5.53773e+06	1.41274e+06	0	3.81027e+07	4.50532e+07
3439	615.497	22.3015	3.98823e+06	1.68408e+06	9.44592e+06	0	1.51182e+07
5803	1660.22	18.5856	0	1.35441e+08	0	0	1.35441e+08
8467	382.309	8.4023	0	0	0	0	0
4149	720.724	37.4942	5.42459e+07	5.371e+07	0	0	1.07956e+08
2990	665.534	21.5277	0	0	0	0	0
3025	1000.05	47.2049	2.22814e+08	0	0	0	2.22814e+08
1596	764.463	15.6487	4.89167e+08	1.73351e+08	0	2.73462e+08	9.3598e+08
9521	551.499	17.0759	4.4001e+07	1.15472e+07	2.06591e+06	2.41041e+08	2.98655e+08
5704	1380.51	18.7486	1.00731e+08	2.94239e+08	0	2261018821	2.65599e+09
5995	588.549	23.6058	0	0	0	0	0
6935	1119.95	23.7316	0	0	0	0	0
1251	770.635	13.8355	1.22553e+09	3.91097e+08	0	0	1616631486
5661	396.42	19.4777	7.62905e+08	9.54685e+08	0	0	1.71759e+09
880	802.625	10.6611	4295362044	1.43602e+09	0	4.83915e+06	5.73622e+09
1226	1524.07	18.2091	7.59603e+08	3.57478e+08	0	328085345	1.44517e+09
5267	1314.37	58.9183	1.45218e+07	3.76935e+07	0	0	5.22153e+07
7443	610.578	17.2426	0	0	0	0	0
6244	345.3	10.5627	0	6.63815e+07	0	0	6.63815e+07
3639	1027.32	22.361	6.39411e+07	2.42708e+08	0	0	3.06649e+08
6184	356.135	3.3738	0	1.1854e+08	0	0	1.1854e+08
5057	1105.59	6.6362	0	1.12107e+08	0	7.66605e+07	1.88768e+08
2694	688.421	7.1726	0	1.88787e+08	0	1334984313	1.52377e+09
3590	988.649	17.6091	86269938	934828064	0	8.38751e+08	1.85985e+09
7572	459.416	11.0713	0	0	0	0	0
7531	671.645	11.2288	0	0	0	0	0
3749	738.226	28.3625	4.90645e+07	2.2641e+08	0	0	2.75475e+08
2783	624.63	28.1198	3.48752e+08	3.00593e+08	1.80996e+07	0	6.67445e+08
1724	1532.44	30.0976	4.53614e+08	1.95363e+09	0	0	2.40724e+09
10350	724.512	11.9576	0	0	0	2.52304e+07	2.52304e+07
8372	1289.71	2.0529	0	0	8.12072e+08	0	8.12072e+08
7201	811.678	39.2108	0	0	0	0	0
5115	573.489	19.9603	0	0	0	9.38577e+07	9.38577e+07
836	609.63	13.2543	2.83352e+09	0	0	1.11484e+07	2.84467e+09
9562	541.532	38.6357	0	0	0	3.41696e+07	3.41696e+07
7893	589.517	31.1912	0	0	0	0	0
9696	946.879	49.7642	0	0	0	0	0
2379	744.688	13.4085	2.02634e+08	0	1.23978e+07	0	2.15031e+08
6960	740.464	2.2172	0	0	183293965	0	183293965
2045	1462.02	17.0658	4.47284e+08	0	0	8.73563e+08	1.32085e+09
7673	633.508	18.4268	0	0	0	0	0
4338	1322.94	17.5843	3.35216e+07	0	0	5.67788e+07	9.03004e+07
3317	441.189	4.4562	1.64824e+08	8.70852e+07	0	0	2.5191e+08
4916	629.497	21.784	9.72618e+06	8.05043e+06	0	1.14237e+07	2.92004e+07
849	438.379	7.672	22221531248	2.89667e+10	0	6.06672e+08	5.17949e+10
9336	645.415	15.9876	0	0	0	0	0
508	404.337	74.6799	9.52935e+06	5.10612e+07	0	0	6.05905e+07
601	369.3	51.3433	5.76723e+06	200085	0	0	5.96732e+06
3575	407.183	2.4929	0	0	0	0	0
524	721.682	46.6234	1.57739e+06	2.50953e+06	0	0	4.08692e+06
5249	597.432	22.7867	7.27645e+06	1.08763e+07	0	1.74896e+07	3.56424e+07
9967	1534.03	35.8096	0	0	0	5.1713e+08	5.1713e+08
669	702.507	18.0383	23610908820	19455054788	0	2548192489	45614156097
6192	572.451	21.1416	0	0	0	0	0
6364	840.728	32.8147	6.31924e+06	6.00466e+07	6.58154e+06	0	7.29474e+07
1053	595.479	9.5946	3014178174	1248293118	0	3.49861e+06	4.26597e+09
3341	602.573	24.8837	0	1.27655e+06	0	0	1.27655e+06
3350	972.018	44.1589	1.28907e+08	149555	1.37072e+06	78132.4	1.30506e+08
2588	565.354	4.2917	0	0	0	8.01795e+08	8.01795e+08
6298	567.332	4.7871	0	2.31428e+07	0	7.4351e+07	9.74938e+07
9187	797.482	9.6452	0	0	0	0	0
5649	1738.27	18.7908	0	570393368	0	0	570393368
6633	1694.46	54.2342	0	9.29364e+06	0	0	9.29364e+06
10250	494.422	12.5434	6.3643e+06	5.27412e+06	36484.1	6.12871e+07	7.2962e+07
7269	425.193	2.3876	0	0	0	1.61922e+08	1.61922e+08
10188	1475.92	15.1891	0	0	0	3.10084e+07	3.10084e+07
5403	1454.02	37.9045	1.09024e+07	0	0	9.3917e+07	1.04819e+08
7172	812.71	15.4711	0	0	0	0	0
3656	678.587	10.2719	8.41059e+07	1.73739e+08	3.65898e+06	2.7335e+06	2.64237e+08
327	396.348	68.3951	0	1.77032e+07	0	0	1.77032e+07
9942	896.637	19.348	0	0	0	1.83046e+08	1.83046e+08
10649	716.448	6.4658	751437	1.15374e+06	156721	1.95733e+07	2.16352e+07
5724	1203.84	52.7695	0	0	0	0	0
9478	1295.58	6.5614	0	0	0	0	0
5794	371.316	14.1754	0	2.26047e+07	0	0	2.26047e+07
9220	503.377	5.9725	6.62099e+07	1.01772e+07	0	0	7.6387e+07
7764	882.81	47.8726	0	0	0	0	0
7970	529.462	38.2352	0	0	0	0	0
2639	1084.66	6.6664	0	1.46645e+08	0	1354864606	1.50151e+09
9349	898.328	9.3432	0	0	0	0	0
10667	1339.01	34.9605	0	0	0	1.22627e+07	1.22627e+07
4060	376.298	12.0513	678037	0	0	0	678037
6533	613.51	14.3889	2.04661e+07	3.29936e+07	0	1.60737e+08	2.14197e+08
2057	437.314	7.7591	4.80568e+08	6.24391e+08	0	0	1.10496e+09
345	381.297	45.0227	0	0	0	0	0
10128	727.541	19.0127	850305	0	58638.8	6.17215e+07	6.26304e+07
3129	712.453	15.3371	6.76524e+07	1.63364e+08	0	0	2.31017e+08
7207	786.537	12.2812	0	0	0	0	0
7509	809.6	10.989	0	0	0	0	0
1024	756.62	13.3205	2.05517e+09	6.70092e+08	0	1.26444e+07	2.73791e+09
10245	1627.16	18.6259	0	0	0	4.31272e+07	4.31272e+07
4155	529.462	24.9626	0	0	0	0	0
3314	654.64	37.7964	1.55101e+08	1.56541e+08	0	0	3.11642e+08
4619	363.31	4.5749	0	0	0	0	0
3830	579.421	17.9797	6.65118e+07	5.94656e+07	0	2080752271	2.20673e+09
838	746.498	15.2543	4005287896	3.48817e+07	0	5.28118e+07	4.09298e+09
3178	986.777	34.635	2.08424e+08	0	0	0	2.08424e+08
5144	383.331	48.1028	1.97052e+07	1.53235e+07	0	0	3.50287e+07
7775	443.205	4.5717	0	0	0	0	0
2471	571.421	8.9814	7.08898e+08	3.85011e+08	0	0	1.09391e+09
2625	521.421	16.2218	0	0	0	0	0
2248	873.755	16.1464	1.93771e+09	1467530282	0	0	3.40524e+09
7128	804.504	2.6317	0	0	0	3.13437e+07	3.13437e+07
7974	733.755	57.6234	0	0	0	0	0
10610	1379.05	42.6736	0	0	0	4.71332e+07	4.71332e+07
1127	581.463	8.9318	2.10975e+09	7.82584e+08	0	0	2.89234e+09
9097	845.672	9.7772	0	0	0	0	0
3402	539.415	4.8384	2.55542e+08	5.55633e+08	0	0	8.11175e+08
6812	422.303	79.0929	1.41846e+07	1.15656e+07	0	0	2.57502e+07
2598	650.969	12.6789	0	0	0	0	0
626	764.543	16.5995	92298591960	84697851160	3.11574e+06	33840173650	2.1084e+11
3163	364.261	6.1572	1.00835e+09	2.48028e+06	0	0	1.01083e+09
8905	477.053	7.8423	0	0	8.46427e+06	0	8.46427e+06
10088	694.187	2.4757	0	0	107565981	3.22342e+08	4.29908e+08
649	354.373	15.9597	41631477080	2.76498e+08	3.0177e+07	1.4505e+08	4.20832e+10
9616	619.413	22.6793	0	0	0	5.67121e+07	5.67121e+07
6242	1411.4	52.9623	4.46759e+06	3.96876e+07	0	35330.7	4.41905e+07
5216	620.547	25.0917	1.39548e+07	5.24893e+07	0	0	6.64441e+07
8087	685.436	61.7879	0	0	0	0	0
3735	610.372	10.0607	3.50157e+07	2.47474e+08	0	139807	2.8263e+08
3435	587.466	19.4826	0	0	0	4.25817e+07	4.25817e+07
6340	567.328	5.7807	3.32854e+07	1.27256e+08	0	2.38239e+07	1.84365e+08
8576	750.661	33.1118	0	0	0	0	0
5053	618.529	27.9065	2.94799e+07	1.07355e+07	0	0	4.02154e+07
6086	950.225	29.8194	0	1.27978e+08	0	0	1.27978e+08
766	786.63	11.7744	18599522736	7853263872	5.35203e+06	4.64243e+07	2.65046e+10
9572	600.924	8.8554	0	0	0	0	0
8248	604.385	63.5175	0	0	0	0	0
3047	572.451	20.5315	0	0	0	0	0
9175	801.926	10.7838	0	0	8.23609e+06	0	8.23609e+06
1953	1868.5	46.2015	0	0	0	0	0
631	1375.98	17.0875	80059840480	28668803248	0	53493765700	162222409428
4876	429.089	8.6551	0	0	1.77982e+07	0	1.77982e+07
64	1592.44	26.9071	1174371696	4398688196	0	0	5573059892
2292	920.558	2.8728	0	0	0	1059322109	1059322109
5850	1309.03	54.4782	3.92094e+07	1.70342e+08	0	0	2.09551e+08
3923	910.845	45.3856	9.23706e+07	0	0	191784	9.25624e+07
7995	529.462	78.0493	0	0	0	0	0
1890	554.587	40.3915	1.56957e+08	400079344	0	0	5.57036e+08
6708	547.472	45.4941	1.71603e+07	8.25788e+06	65083.5	7.67862e+06	3.31619e+07
10744	718.502	26.9282	0	0	0	9.64903e+07	9.64903e+07
5532	529.858	70.2577	0	0	0	0	0
1099	794.723	40.1451	1.38062e+09	0	0	0	1.38062e+09
4869	988.304	48.1297	0	0	0	0	0
3318	535.137	3.7836	2.06441e+08	1612054012	0	0	1.8185e+09
3	998.289	15.9439	2.48075e+09	9985075296	0	0	1.24658e+10
3390	827.628	18.36	9.98068e+07	6.46554e+08	0	3782571556	4.52893e+09
7825	685.574	26.2868	0	0	0	0	0
4575	626.591	42.0421	3.63841e+07	2.54664e+07	0	0	6.18505e+07
9788	677.581	18.5271	1.16489e+06	0	0	23722653510	2.37238e+10
6612	1581.95	61.3506	0	0	0	0	0
8208	750.522	75.8676	0	0	0	0	0
7926	932.864	23.9005	0	0	1.47411e+07	0	1.47411e+07
6588	439.209	2.3848	0	0	0	8.09907e+07	8.09907e+07
6652	536.541	28.2063	8.22883e+07	8.36146e+06	0	5.63715e+07	1.47021e+08
5465	443.421	76.3073	3.92384e+07	6.94517e+06	0	0	4.61835e+07
9606	554.14	9.4629	0	0	0	0	0
8028	733.755	72.6503	0	0	198009	0	198009
6427	596.489	17.8013	0	2.01639e+06	0	0	2.01639e+06
1568	406.281	14.4026	4.32988e+08	0	0	0	4.32988e+08
4181	628.605	44.2156	3.88743e+07	4.10453e+07	0	3.74253e+06	8.36621e+07
8209	419.315	63.7438	0	0	0	0	0
8546	481.388	11.9505	0	0	0	0	0
8118	472.436	17.1569	0	229243	0	2.55393e+06	2.78317e+06
10218	1744.74	18.5632	0	0	0	3.734e+07	3.734e+07
1916	1167.33	51.974	0	0	0	0	0
9567	609.341	3.8304	0	0	0	0	0
3468	583.076	10.4736	0	0	0	0	0
4930	600.52	23.1835	0	0	0	0	0
2151	640.604	43.2357	1.79886e+08	1.78331e+08	0	4.55069e+06	3.62767e+08
7808	754.575	27.9087	0	0	0	0	0
4987	634.541	20.4253	0	0	1.99359e+07	0	1.99359e+07
2266	676.659	28.046	2.5478e+08	2.35475e+08	0	0	4.90254e+08
143	537.536	64.465	0	0	0	0	0
8021	683.602	27.7266	0	1.38349e+07	0	0	1.38349e+07
1887	653.519	10.0761	713504300	1.87668e+08	0	0	9.01172e+08
1613	757.753	17.8592	3.39378e+08	0	0	0	3.39378e+08
9529	399.347	43.9726	0	0	0	0	0
8660	601.465	20.1324	0	0	0	7.34004e+06	7.34004e+06
2553	539.502	21.8514	7.94951e+08	3.00547e+08	0	0	1.0955e+09
6147	887.61	10.4284	0	0	0	0	0
7796	732.684	32.6988	0	0	0	0	0
4258	772.666	24.5792	0	0	0	0	0
7837	642.603	35.4587	0	0	0	0	0
167	517.838	73.8763	0	0	0	0	0
8044	606.495	12.6533	0	0	0	0	0
6902	782.723	41.0826	0	0	0	0	0
6514	455.409	17.8301	0	0	0	0	0
40	462.147	13.8489	0	0	0	0	0
551	789.668	5.2286	0	0	0	0	0
1292	858.688	12.7025	1.31069e+09	508298696	0	0	1.81899e+09
4923	566.346	8.5509	1.56884e+07	2.33673e+08	59730.8	835986	2.50257e+08
1113	691.502	16.614	1.21582e+09	1.71598e+08	0	0	1.38742e+09
10344	908.675	20.8934	4.56481e+06	3.15044e+06	0	4.16514e+07	4.93666e+07
10108	565.483	15.2925	0	0	0	8.10991e+07	8.10991e+07
4681	622.687	40.5693	2.56335e+07	0	0	0	2.56335e+07
280	369.3	77.5599	2.55837e+07	2.85005e+07	0	0	5.40841e+07
8284	647.574	44.6682	0	0	0	0	0
5999	991.952	50.6911	3.72468e+06	7.87455e+07	0	0	8.24702e+07
3154	758.392	18.2984	1.34391e+08	5.31514e+08	0	0	6.65905e+08
420	537.536	74.0443	0	0	0	0	0
2230	567.447	8.2285	534995438	1.95729e+08	0	0	7.30724e+08
6700	612.593	29.3414	0	0	907564	5.07875e+06	5.98632e+06
10652	1148.83	28.5692	0	0	0	2.00128e+07	2.00128e+07
2002	747.616	12.0885	2.6304e+08	4.18221e+08	0	0	6.81261e+08
9655	415.357	11.6449	3.3201e+07	4.14966e+07	0	4.83871e+07	1.23085e+08
3259	784.666	27.4976	7.38128e+07	1.88472e+08	0	0	2.62285e+08
8994	1244.67	10.0542	0	0	1.07211e+08	0	1.07211e+08
6901	529.315	3.1858	0	0	0	0	0
8629	595.157	16.9315	0	0	1.7224e+07	0	1.7224e+07
286	404.337	56.6603	2.91566e+06	0	0	0	2.91566e+06
5195	733.683	75.8629	0	0	0	0	0
7880	763.529	3.7414	0	0	0	0	0
10144	1420.04	19.6645	0	0	0	8.10977e+07	8.10977e+07
5633	830.656	10.8012	0	1.9645e+09	0	0	1.9645e+09
1943	943.989	41.5609	5.73253e+08	0	0	0	5.73253e+08
5034	545.457	19.9172	0	9.09584e+06	0	0	9.09584e+06
10493	1144.96	43	0	0	0	4.29278e+07	4.29278e+07
9039	1117.58	13.2017	0	0	4.89802e+07	0	4.89802e+07
170	396.347	78.3084	2418473	1.42148e+07	0	0	1.66333e+07
6918	1241.34	53.5565	0	0	0	0	0
4435	475.414	18.5614	0	0	0	0	0
3223	840.641	13.9182	2.71164e+07	1.65544e+07	0	0	4.36708e+07
367	381.298	6.7609	0	0	0	0	0
6062	1419.97	34.5371	0	2.48761e+08	0	0	2.48761e+08
60	699.596	31.4673	0	567642072	0	1061604868	1629246940
1760	702.5	11.0792	2.21389e+08	0	0	0	2.21389e+08
9188	909.753	36.214	0	0	1.49508e+07	0	1.49508e+07
8129	604.385	58.5019	0	0	0	0	0
1647	648.53	2.1454	0	0	0	0	0
10081	749.22	2.4941	0	0	0	2.35221e+08	2.35221e+08
6224	415.037	4.5839	0	5.9837e+08	8.37655e+07	0	6.82136e+08
762	651.668	13.9025	5325796096	0	0	1.01641e+08	5.42744e+09
10506	1227.04	47.6609	0	0	0	5.44898e+07	5.44898e+07
9563	544.342	7.9154	0	0	0	408158	408158
613	360.324	3.1682	0	0	0	0	0
892	1013.67	13.1418	1.57852e+09	1.08725e+09	0	6.6173e+06	2.67238e+09
6075	1244.75	4.2625	0	5.18772e+07	0	9.93474e+07	1.51225e+08
2542	899.771	16.8355	1.0266e+09	8.00452e+08	0	0	1.82705e+09
9313	1096.69	16.3309	0	0	0	0	0
1519	1230.14	2.0902	0	0	0	0	0
2974	429.373	14.377	0	4.22345e+08	0	0	4.22345e+08
9441	639.093	10.8482	0	0	0	0	0
7962	569.434	28.4083	0	0	0	0	0
7756	1204.32	23.3856	0	0	0	0	0
7209	673.59	46.1981	0	0	0	0	0
4032	682.635	19.4912	0	0	0	0	0
7193	493.388	17.3112	0	0	0	0	0
10467	648.702	40.6274	0	0	0	36972663	36972663
6959	664.552	22.37	0	0	0	0	0
932	1295.91	16.1347	1.61115e+09	13581249176	0	0	1.51924e+10
8563	477.143	13.0438	0	0	0	0	0
9539	580.578	17.0919	0	0	0	0	0
4684	445.294	8.4123	0	0	0	0	0
7712	958.88	50.2707	0	0	8.69769e+08	9.30471e+07	9.62816e+08
4175	659.503	24.1272	8.10669e+07	0	9.77369e+06	1.08714e+07	1.01712e+08
1316	640.607	12.1643	7.78251e+08	3.97353e+08	0	0	1.1756e+09
9064	593.158	16.9356	0	0	1.09653e+07	0	1.09653e+07
7439	928.83	23.825	0	0	0	0	0
10718	1441.98	41.739	0	0	0	6.20463e+06	6.20463e+06
2901	540.124	6.3706	571524504	1.23729e+07	2.33246e+06	0	5.8623e+08
10401	554.404	14.6453	0	0	0	3.91099e+07	3.91099e+07
8904	750.522	77.1587	0	0	2.20195e+07	0	2.20195e+07
8422	770.982	2.2061	0	0	7.21299e+08	0	7.21299e+08
837	928.797	18.1255	2.3678e+09	0	0	0	2.3678e+09
1982	766.746	16.3184	5.62828e+08	2.1411e+06	0	0	5.64969e+08
5618	1889.51	33.0526	4.87546e+08	1.76826e+09	0	0	2255804036
15	1500.41	39.0264	0	481934126	0	0	481934126
9139	902.457	12.3238	0	0	9.74343e+06	0	9.74343e+06
6787	547.472	50.4525	5.95279e+06	3.2618e+06	67632.3	5.35533e+06	1.46376e+07
9545	1211.95	22.1718	0	0	0	0	0
7206	620.594	2.2799	0	0	0	0	0
2295	1182.18	2.2013	2.89585e+08	1.45128e+08	1.03737e+07	0	4.45087e+08
1282	612.575	10.9816	2.10611e+09	1664639028	0	0	3.77075e+09
3714	626.609	33.1766	9.57682e+07	1.63954e+08	0	0	2.59723e+08
8999	1005.51	9.1753	0	0	118213790	0	118213790
8678	1647.45	66.0909	0	0	0	0	0
4260	579.583	24.2292	0	0	0	0	0
2535	692.461	9.8111	1.78535e+08	2.04077e+08	0	0	3.82612e+08
3120	370.296	6.0964	3.44789e+08	3.64262e+08	0	0	7.09051e+08
5821	1401.91	30.9795	0	2.48263e+08	0	0	2.48263e+08
712	1044.85	18.2927	5429285784	1.05849e+08	0	0	5.53513e+09
1433	601.641	42.2481	1.01018e+09	0	0	0	1.01018e+09
5542	369.3	71.628	2.99064e+07	2.77755e+07	0	0	5.76819e+07
3191	1806.49	52.4604	8.27238e+07	4.48497e+08	0	0	5.31221e+08
4067	746.739	35.6261	7.87385e+07	6.15176e+07	0	0	1.40256e+08
6543	709.631	39.9034	0	7.5635e+07	0	0	7.5635e+07
7152	417.301	3.1642	0	0	0	0	0
10412	948.706	21.2361	0	0	0	4.92232e+07	4.92232e+07
2660	960.021	22.7863	1.63401e+08	0	0	0	1.63401e+08
1299	691.477	10.1817	1.5738e+09	5.68727e+08	0	613931	2.14314e+09
10444	1279.9	32.9141	0	0	0	3.9049e+07	3.9049e+07
8344	598.182	15.8199	0	0	0	0	0
3668	441.394	15.7192	2.9924e+08	2.6654e+08	0	0	565779273
4432	549.45	19.921	0	0	0	0	0
9200	1030.94	48.1622	1.05734e+06	0	1.33633e+07	130132	1.45508e+07
5450	471.416	69.3031	3.66818e+07	0	0	0	3.66818e+07
6547	888.874	45.5769	0	1.88082e+07	0	0	1.88082e+07
8496	986.911	52.1505	0	0	9.20149e+08	9.56154e+07	1.01576e+09
10354	1472	39.7096	0	0	0	1.93287e+07	1.93287e+07
8564	492.406	13.3234	0	0	0	0	0
9339	519.55	38.6665	1.87277e+07	1.17296e+07	1.51696e+06	2.59929e+08	2.91903e+08
705	792.574	18.2069	10701658348	6333432704	0	7299371887	24334462939
4086	628.552	18.3994	3.46461e+07	4.5552e+07	0	0	8.01981e+07
5615	678.469	12.9525	2.5804e+08	5626898780	0	9.82637e+07	5.9832e+09
3351	1232.04	26.7424	8.02382e+07	5.84945e+07	0	0	1.38733e+08
2145	563.466	20.9194	0	0	0	0	0
5708	1664.48	36.0891	1.84308e+08	4.53209e+08	0	0	6.37517e+08
10390	696.525	10.7145	0	0	0	1.66073e+07	1.66073e+07
10776	489.464	31.1418	0	0	0	0	0
9057	819.925	11.9386	0	0	4.30058e+07	0	4.30058e+07
1531	890.678	10.5043	8.36603e+08	1.36308e+08	0	3.23279e+06	9.76143e+08
5009	698.682	51.8137	2.12821e+07	2.09446e+07	0	0	4.22266e+07
9544	686.139	10.166	0	0	0	0	0
10838	1059.75	76.9856	0	0	0	3.41691e+06	3.41691e+06
8745	489.055	16.9562	0	0	5.10293e+06	0	5.10293e+06
9708	990.786	30.0808	0	0	0	4.59379e+06	4.59379e+06
1797	1460.04	16.9874	2.32946e+08	0	0	0	2.32946e+08
5335	708.723	36.9087	0	0	0	0	0
3459	445.316	5.0696	1.19917e+09	9.99518e+08	0	0	2198684940
10164	1405.03	37.7619	0	0	0	2.04685e+08	2.04685e+08
4756	465.392	16.9917	0	0	0	0	0
2546	620.708	27.6882	3.57734e+08	0	0	0	3.57734e+08
10176	673.494	13.5332	502327	0	0	6.79441e+07	6.84464e+07
8387	629.6	2.3007	0	0	3.22803e+06	0	3.22803e+06
3545	672.614	28.1894	0	6.95269e+07	0	0	6.95269e+07
10503	746.598	24.4446	0	0	0	1.55984e+07	1.55984e+07
10151	582.494	11.4335	27692780088	10769444464	2.65659e+06	8.27347e+07	3.85476e+10
5151	642.568	26.2634	0	0	0	0	0
646	582.495	10.6261	85572997240	51066549600	0	1.24628e+08	1.36764e+11
5890	615.289	9.6173	0	7.19086e+08	0	0	7.19086e+08
7562	720.651	19.3718	0	0	0	0	0
9963	708.459	16.1134	1.40238e+06	2.54545e+06	0	1.3878e+08	1.42727e+08
10660	758.411	4.2649	0	0	0	2.51875e+07	2.51875e+07
8702	415.037	15.4166	0	0	0	0	0
7588	744.59	13.8811	0	0	0	0	0
7125	369.352	46.1276	2.33044e+08	0	0	0	2.33044e+08
930	632.474	8.902	9264090380	6245825864	0	0	15509916244
3748	510.561	39.8378	4.34424e+07	0	0	0	4.34424e+07
6416	1445.98	34.0949	0	2.62822e+07	0	5.72423e+06	3.20064e+07
10722	1039.78	51.9794	0	0	0	7.92703e+07	7.92703e+07
1680	1406.52	18.751	5.72808e+07	4.20546e+08	0	4.21166e+08	8.98993e+08
8405	649.911	2.2116	0	0	0	0	0
3121	571.934	3.471	3.58899e+08	0	0	0	3.58899e+08
10278	644.389	10.192	0	0	0	4.06112e+07	4.06112e+07
2541	606.62	36.0481	932101276	4.86393e+06	174838	5.7097e+07	9.94237e+08
841	507.441	15.9797	3.41725e+09	8.5415e+09	0	8.31429e+06	1.19671e+10
2567	620.544	9.4941	2.49537e+08	1.19652e+08	0	0	3.6919e+08
1819	665.693	15.2112	2.97937e+08	0	0	0	2.97937e+08
2287	1040.63	6.6811	0	3.40842e+08	0	1941875573	2.28272e+09
2853	690.601	10.1757	0	0	0	0	0
6827	428.337	72.4311	827977	848910	0	0	1.67689e+06
673	547.473	15.4293	59047868000	26790006424	0	11406326970	97244201394
5811	1066.49	7.1763	0	6.27844e+08	0	0	6.27844e+08
6111	392.292	8.2389	1.03267e+09	1.40434e+08	0	0	1.1731e+09
5789	1185.33	51.9849	3.86784e+07	2.26595e+08	0	0	2.65274e+08
1894	581.435	17.0525	7.26844e+08	6.79316e+08	0	4.9545e+06	1.41111e+09
3693	690.713	40.8567	3.93827e+08	1.04696e+06	64958.5	0	3.94939e+08
4045	1012.93	52.3982	0	0	2787465158	124209103	2911674261
5212	645.528	22.7383	2.45214e+07	1.40028e+07	0	0	3.85242e+07
9735	656.636	46.9445	0	5.94666e+06	0	57648.2	6.00431e+06
8029	733.755	65.2665	0	0	0	0	0
2815	820.599	5.03	7.43909e+08	9.03077e+07	0	0	8.34217e+08
6115	581.33	2.3815	0	0	0	0	0
1480	628.561	2.0511	2.5454e+08	0	0	0	2.5454e+08
5244	383.315	28.5	0	0	0	0	0
6032	632.583	22.4638	0	3.18754e+07	0	0	3.18754e+07
9466	796.587	19.8412	513846	553200	0	2.49189e+06	3.55894e+06
6704	733.683	77.2372	0	0	0	0	0
1390	639.504	9.4246	1.19758e+09	3.35061e+08	0	0	1.53264e+09
4070	601.466	19.3836	0	0	0	0	0
7622	689.569	31.651	0	0	0	0	0
4604	415.037	7.7154	4.7123e+07	57556014	2.35055e+06	0	1.0703e+08
416	396.347	58.8475	1.25945e+06	0	0	0	1.25945e+06
1998	803.536	17.1336	3.05189e+08	0	0	0	3.05189e+08
2734	831.568	17.5228	1.29193e+08	5.2779e+07	0	4.3845e+08	6.20423e+08
6608	806.723	39.6117	1.83031e+06	0	0	0	1.83031e+06
1825	428.406	17.1913	4377181364	2.35214e+09	0	0	6.72932e+09
4055	726.697	38.8751	1.69297e+08	171560272	0	706926	3.41564e+08
8797	395.277	8.3527	0	0	0	0	0
2687	519.83	2.4181	1.92362e+08	0	0	0	1.92362e+08
239	396.347	49.416	0	3.08673e+06	0	0	3.08673e+06
8499	658.971	11.0401	2.01126e+08	3.67626e+06	0	0	2.04803e+08
8967	1289.65	11.2787	0	0	2.13612e+08	0	2.13612e+08
7249	616.567	25.0593	0	0	0	0	0
9897	771.515	15.9872	0	0	0	1.6597e+08	1.6597e+08
2683	897.461	2.8796	0	198079000	0	3.02127e+08	5.00206e+08
3758	1582.94	53.7965	3.22043e+07	1.351e+08	0	0	1.67304e+08
296	396.347	63.6523	0	347336	0	0	347336
10829	1059.75	75.8435	0	0	0	4.44337e+07	4.44337e+07
8361	1237.18	2.0304	0	0	5.16239e+07	0	5.16239e+07
1345	509.405	7.2785	5259458984	5879473536	0	9.30989e+06	1.11482e+10
1888	1033.79	17.8891	479152616	2.50081e+08	0	0	7.29234e+08
30	1722.47	43.672	0	9.87923e+07	0	0	9.87923e+07
8799	694.187	7.275	0	0	7.94783e+07	9.60129e+06	8.90796e+07
2020	661.602	13.279	2.53975e+08	1.58997e+08	0	0	4.12972e+08
10477	569.451	8.2766	7.28102e+06	8.98238e+06	0	3.76045e+07	5.38679e+07
4025	418.389	12.6749	0	0	0	0	0
7849	733.755	52.7962	0	0	0	0	0
5976	790.667	13.1127	0	2.48349e+08	0	0	2.48349e+08
10807	559.437	10.2661	2.65253e+06	4.31736e+06	0	1.0056e+07	1.70259e+07
2084	728.461	18.7811	2.31909e+08	3.41307e+08	0	7.84084e+07	6.51624e+08
5318	605.476	22.6095	0	0	0	0	0
7783	656.619	38.31	0	0	0	0	0
10698	734.461	4.1727	0	426837	0	4.49936e+07	4.54204e+07
9805	607.544	20.1166	7.93762e+06	768169	465934	1731109682	1.74028e+09
77	1426.39	58.0394	0	0	0	0	0
10347	578.854	4.3481	0	1.54672e+07	0	5.1347e+07	6.68142e+07
7650	837.694	39.3965	0	0	0	0	0
1303	934.64	12.5744	0	0	0	0	0
1291	413.266	11.5907	0	0	0	0	0
3340	622.651	23.0148	1.37624e+08	0	9.08439e+06	3.14524e+06	1.49854e+08
3149	417.336	11.7506	7.14182e+07	1.69425e+08	0	0	2.40844e+08
8705	688.521	6.2392	8.25733e+07	0	0	0	8.25733e+07
6083	1141.91	34.4716	0	8.82392e+07	0	0	8.82392e+07
6757	459.18	4.3472	0	0	0	0	0
1343	1101.81	38.2757	585710842	1.9316e+09	0	0	2.51731e+09
5399	557.527	37.4168	0	0	0	0	0
10818	636.556	22.2898	0	0	7.70029e+07	0	7.70029e+07
10584	746.598	23.2166	0	0	0	1.25277e+07	1.25277e+07
8004	444.405	18.0546	0	0	0	0	0
3971	872.77	42.4719	0	0	49185.6	1.86522e+06	1.9144e+06
2117	765.383	2.9671	0	4.62046e+08	0	5.18238e+08	9.80284e+08
9996	1454.01	16.7542	5.04178e+06	5.21458e+06	0	8.1381e+07	9.16374e+07
9489	676.528	19.8289	0	0	0	0	0
10381	831.682	19.8991	0	0	0	3.15594e+07	3.15594e+07
4559	411.383	17.0322	0	0	0	0	0
9472	692.764	35.3711	0	0	0	0	0
2664	441.261	6.7738	2.74057e+08	1.09764e+08	0	0	3.83822e+08
9838	743.486	11.373	0	0	0	804156017	804156017
8391	1036.97	2.3856	0	0	1.08018e+08	0	1.08018e+08
10129	1340.12	20.5321	0	0	0	4.78207e+07	4.78207e+07
2902	730.537	18.8517	2.07474e+08	2.2474e+07	0	9.50307e+07	3.24979e+08
2242	653.572	24.3923	3.83628e+08	3.11685e+08	0	0	6.95312e+08
7008	614.484	7.2986	37342362360	9532067856	0	2.40736e+08	4.71152e+10
8756	1016.96	57.052	0	0	0	0	0
5300	752.749	36.9429	0	0	0	0	0
9060	1028.92	44.0922	0	0	9.99184e+07	0	9.99184e+07
7875	350.982	60.6776	0	0	0	0	0
8072	562.487	21.3487	0	0	0	0	0
10743	1323.02	40.0154	0	0	0	4.37887e+06	4.37887e+06
806	679.431	22.1539	0	0	0	0	0
2519	390.939	2.5611	4.80212e+08	0	0	0	4.80212e+08
8079	562.468	13.4612	0	0	0	0	0
3667	647.423	17.5792	0	1.10556e+06	0	0	1.10556e+06
10030	607.541	18.0932	0	0	0	1.11388e+08	1.11388e+08
6531	407.367	25.4948	0	1.60977e+07	0	2.32663e+07	3.93639e+07
7778	720.705	4.5186	0	0	0	0	0
1249	434.421	14.5809	1.1024e+09	6.21518e+08	0	2.29945e+07	1.74691e+09
1618	1888.51	33.1041	4.74472e+08	0	0	0	4.74472e+08
8124	580.494	33.3336	0	0	0	0	0
2311	1486.06	17.1758	1.40954e+08	0	0	2.14671e+06	1.43101e+08
5992	1398.42	31.9986	7.14715e+06	1.29758e+08	0	0	1.36906e+08
5378	610.65	45.0853	0	0	0	0	0
10428	1224.36	8.5549	0	0	0	2.87793e+07	2.87793e+07
1103	505.044	2.2996	3.73778e+09	308897213	0	0	4.04667e+09
7463	912.797	45.1862	0	0	0	0	0
1310	603.424	10.5835	1.63983e+09	1.10139e+09	0	69836.2	2.74129e+09
2241	1655.68	16.9667	1.58683e+08	0	0	0	1.58683e+08
4951	563.168	5.1678	7.7099e+07	6.07147e+08	0	0	6.84246e+08
4591	700.573	22.9016	0	0	0	0	0
8659	1229.02	22.805	0	0	0	0	0
3566	507.514	26.0588	1.74752e+08	6.47473e+07	0	281791	2.39781e+08
4365	1216	16.0565	4.2047e+07	0	0	6.54545e+07	1.07501e+08
6	1148.33	18.128	1472925978	6786659644	0	0	8259585622
3784	610.65	46.3484	0	3.95153e+07	0	0	3.95153e+07
1863	1015.83	18.001	4.47854e+08	3.839e+08	0	0	8.31754e+08
4473	364.358	14.2567	0	8.71579e+06	0	0	8.71579e+06
3159	1190.79	15.6732	6.43331e+07	2.15499e+08	0	0	2.79832e+08
4113	728.639	24.1139	0	510305	2.3855e+07	0	2.43653e+07
277	369.3	76.5482	696579	3.27026e+07	0	0	3.33991e+07
5859	499.223	3.6945	0	620098206	0	0	620098206
9534	463.118	4.8193	0	0	0	0	0
4354	1214.16	48.2602	4.96833e+07	1.61015e+07	0	0	6.57848e+07
8488	730.246	14.5097	0	0	0	0	0
9162	699.603	45.656	0	0	1.43423e+07	1.48835e+06	1.58307e+07
5496	443.421	70.9401	1.94436e+07	8.44566e+06	0	0	2.78893e+07
4720	438.343	5.475	4.92618e+07	1.50058e+08	0	0	1.99319e+08
2056	630.559	2.1028	0	0	0	0	0
1583	1160	23.6764	0	0	0	0	0
986	364.342	10.0866	1.9242e+09	1.38354e+09	0	0	3.30774e+09
1685	1010.32	2.0333	0	0	0	0	0
8056	377.325	6.9683	5.16389e+07	0	0	0	5.16389e+07
3858	465.467	28.9795	2.33788e+07	3.67773e+07	0	0	6.0156e+07
10804	561.488	12.6667	0	1.62508e+06	0	6.35246e+06	7.97754e+06
7412	1632.51	45.3297	0	0	0	0	0
4758	445.293	7.6018	8.76736e+06	0	0	0	8.76736e+06
9026	1042.97	56.4459	0	0	2.31647e+08	6.05297e+06	2.377e+08
5503	443.421	63.7329	5.01005e+07	0	0	0	5.01005e+07
8057	635.537	33.2259	0	0	0	0	0
10441	873.598	15.8807	0	0	0	1.95212e+07	1.95212e+07
3378	954.873	45.8002	2.59754e+08	3.31339e+08	0	0	5.91093e+08
9272	589.481	21.1533	0	0	0	1.34282e+08	1.34282e+08
2162	650.718	37.5317	1.2198e+09	0	0	0	1.2198e+09
9578	1263.17	43.1804	0	0	0	0	0
3701	757.68	13.642	0	0	0	0	0
1066	644.495	7.0062	6334751372	3.79954e+08	0	0	6.71471e+09
3133	812.565	10.8524	4.3401e+07	0	0	0	4.3401e+07
1552	524.541	34.1318	0	5.20712e+07	0	0	5.20712e+07
92	565.567	67.2225	0	0	0	0	0
7309	702.6	11.7652	0	0	0	0	0
10839	1059.25	68.3544	0	0	0	7.33418e+06	7.33418e+06
9955	759.563	17.7532	0	0	0	1.21412e+08	1.21412e+08
4343	590.55	22.2515	0	0	0	0	0
8429	770.982	2.547	0	0	0	0	0
10635	1230.06	31.4793	0	0	0	8.45617e+06	8.45617e+06
2184	400.288	12.9031	4.65446e+08	2.96381e+09	0	0	3.42926e+09
6152	1070.35	30.5987	0	0	0	0	0
7558	574.312	10.8517	0	0	0	0	0
6015	985.368	2.5652	3.81393e+06	2.04805e+08	5.33009e+07	0	2.6192e+08
9107	1024.89	40.2749	0	0	4.91246e+07	0	4.91246e+07
5703	1117.87	18.2656	3.33792e+08	6.13893e+08	0	0	9.47685e+08
1838	1071.81	41.5296	3.46644e+08	9.55592e+08	0	0	1.30224e+09
8060	733.755	60.732	0	0	5.48359e+07	0	5.48359e+07
1354	591.496	23.7149	0	0	0	0	0
10607	646.349	9.5834	0	0	0	1.91402e+07	1.91402e+07
38	703.708	14.5619	0	0	0	0	0
1660	638.573	24.1462	9.16942e+08	3.86029e+08	2.3232e+07	0	1.3262e+09
7276	601.522	22.224	0	0	3.56801e+07	0	3.56801e+07
4133	1378.98	36.7038	6.53561e+07	1.26562e+08	0	0	1.91918e+08
6883	1083.93	22.1879	0	0	0	0	0
5873	1178.56	6.826	0	2.76612e+08	0	0	2.76612e+08
8939	381.298	71.471	0	0	2.30403e+07	0	2.30403e+07
273	537.536	55.9133	0	1.51847e+07	0	0	1.51847e+07
4400	828.515	11.1217	0	0	0	0	0
816	679.707	15.3547	0	0	0	0	0
3108	730.568	10.5931	0	5.076e+07	0	0	5.076e+07
7951	554.462	10.2465	2.01725e+09	8.00341e+08	0	0	2.81759e+09
1267	664.431	7.3725	1.19178e+09	1.59918e+09	0	0	2.79096e+09
9907	723.587	18.0932	0	0	0	2.44643e+08	2.44643e+08
2678	682.635	29.1867	0	0	0	0	0
9898	729.489	12.9176	0	0	0	7.06985e+08	7.06985e+08
3366	635.525	13.7835	1.07539e+08	3.00169e+08	0	0	4.07709e+08
7851	387.31	8.7771	0	0	0	0	0
10685	683.572	22.6236	1.01928e+06	656105	42723.6	1.5427e+07	1.71451e+07
171	531.853	44.8555	0	0	0	0	0
5353	914.782	34.0327	1.17408e+06	1.98165e+07	1.30965e+07	0	3.40871e+07
6890	864.799	45.2855	0	0	0	0	0
9656	623.455	9.5527	0	0	0	2.55069e+07	2.55069e+07
9100	978.833	35.8513	0	0	3.64665e+07	0	3.64665e+07
6351	838.749	36.7344	0	4.4164e+07	0	0	4.4164e+07
7981	733.755	74.0264	0	0	2.80332e+07	0	2.80332e+07
3790	647.671	41.7858	1.03447e+08	2.57466e+06	0	0	1.06022e+08
5347	1484.03	37.1858	9.40451e+06	0	0	6.90814e+07	7.84859e+07
7254	569.528	35.0963	0	0	0	0	0
1526	355.046	2.8296	1.33801e+09	0	0	0	1.33801e+09
4957	601.502	21.0611	4.29909e+07	0	0	0	4.29909e+07
8064	608.385	7.4499	8.21743e+07	9.17284e+06	1.0322e+08	8.41556e+06	2.02983e+08
2494	1160	23.7741	0	0	0	0	0
9354	557.363	16.3093	0	0	0	0	0
2216	472.33	9.3424	3.04184e+08	3.46488e+08	0	0	6.50673e+08
9518	556.898	8.9527	0	0	0	0	0
729	816.64	13.4662	2.71528e+09	2.97418e+09	0	3.53306e+08	6.04277e+09
2343	691.585	27.8028	2.99533e+08	769397	0	0	3.00303e+08
8837	529.463	33.4654	0	0	0	0	0
4006	642.516	4.1032	3.29815e+08	2.28555e+08	0	0	5.58371e+08
2635	632.634	29.8764	1.63573e+08	1.42502e+08	0	0	3.06075e+08
8864	529.462	35.7024	0	0	0	1.36422e+06	1.36422e+06
8432	1152.11	22.8183	0	0	0	0	0
7066	611.789	2.2274	0	0	0	0	0
7885	827.637	23.5175	0	0	4.18835e+07	0	4.18835e+07
747	775.505	15.665	7.06434e+09	1.11744e+09	0	0	8.18178e+09
879	969.649	13.2155	1.85555e+09	1347604822	0	2.0267e+06	3.20518e+09
7479	562.485	18.457	0	0	0	0	0
4958	1758.48	72.0974	3.71362e+07	0	0	0	3.71362e+07
9988	671.531	16.5648	0	0	0	8.47957e+07	8.47957e+07
3995	626.189	2.9725	4.71067e+07	0	0	0	4.71067e+07
4859	356.389	52.1528	1.45312e+08	0	0	0	1.45312e+08
2563	1389.38	57.0335	0	0	0	0	0
2126	1316.92	10.8694	0	0	0	0	0
5664	1297.93	16.8025	0	585184566	0	0	585184566
5643	1764.78	18.8726	0	6.40045e+08	0	0	6.40045e+08
7651	586.54	29.5479	0	0	0	0	0
9902	797.581	17.5251	0	0	0	191312866	191312866
6315	478.369	14.6045	7.33055e+06	1.26811e+08	0	2.7855e+07	1.61997e+08
5568	547.472	57.1432	4.8511e+06	1.01282e+06	70447.6	1.05613e+06	6.9905e+06
8262	604.385	59.1939	0	0	0	0	0
9454	854.59	17.2401	0	0	0	4.69582e+07	4.69582e+07
3150	642.62	46.0796	5.28903e+07	8.07327e+07	0	0	1.33623e+08
7478	702.997	10.9495	8.43026e+07	0	0	0	8.43026e+07
3310	648.668	36.1645	3.57381e+08	1.86265e+06	0	71722.5	3.59316e+08
2308	371.023	2.3048	3.91462e+08	1.58182e+08	0	0	5.49644e+08
3070	1411	17.5074	7.56977e+07	2.50798e+08	0	0	3.26496e+08
3437	383.331	30.1535	2.07403e+08	2.10508e+08	0	0	4.1791e+08
4682	654.568	25.0503	0	0	0	0	0
4589	650.718	43.4732	2.07543e+07	2.02399e+06	0	0	2.27783e+07
4878	873.713	14.9375	0	0	0	0	0
6934	838.786	46.6323	0	0	0	0	0
3785	623.682	31.971	8.87361e+07	0	0	0	8.87361e+07
9329	1473.01	17.0884	2.55014e+06	2.32251e+06	17814.5	911402	5.80186e+06
4082	442.337	2.504	5.91677e+06	4.11558e+07	0	0	4.70726e+07
1756	758.437	15.5865	2.98592e+08	1.59182e+08	0	0	4.57774e+08
6231	1150.9	34.2169	2.49584e+07	6.65496e+07	0	0	9.15079e+07
4773	696.687	30.9743	0	0	0	0	0
2125	898.785	41.1579	0	0	4.0428e+08	1.3619e+07	4.17899e+08
10479	668.504	25.2573	0	0	0	5.7669e+07	5.7669e+07
2921	813.535	7.4563	1.827e+08	2.09457e+08	0	0	3.92157e+08
241	593.598	31.5719	1.29419e+07	0	0	0	1.29419e+07
3143	784.489	13.0213	5.38613e+06	0	0	6.17255e+07	6.71117e+07
1175	1483	15.6059	5.69346e+08	2.20276e+08	0	0	789621828
8177	604.385	71.563	0	0	0	0	0
3993	684.234	4.078	3.02078e+08	4161163008	0	0	4.46324e+09
5301	633.507	25.2718	0	0	0	0	0
3730	1218.14	44.4016	1.01281e+08	255302	0	0	1.01537e+08
3654	678.603	23.5791	0	0	0	0	0
1117	1222.88	18.0915	9.6425e+08	2360774220	0	0	3.32502e+09
2798	1404.99	36.3672	9.18105e+08	3.72441e+08	0	5.69754e+06	1.29624e+09
10083	1407.04	40.2344	0	0	0	3.06019e+08	3.06019e+08
4096	888.802	44.6622	1.38069e+08	1.02092e+08	0	1.25896e+08	3.66057e+08
9880	794.518	9.9429	0	0	0	8.11824e+08	8.11824e+08
10702	751.551	24.0511	0	0	0	8.17936e+06	8.17936e+06
10697	1488	33.9779	0	0	0	3.56508e+07	3.56508e+07
10595	1441.99	40.2344	0	0	0	6.50037e+07	6.50037e+07
3061	538.432	10.5684	1.15627e+08	7.88802e+07	0	0	1.94507e+08
7628	753.458	9.7601	0	0	0	0	0
5469	443.421	71.6353	4.24513e+06	1.06853e+07	0	0	1.49304e+07
6272	1915.02	53.9367	1.50698e+06	4.70041e+07	0	0	4.85111e+07
8960	782.239	2.3496	0	0	1004041512	0	1004041512
6457	477.466	23.524	3.7856e+07	2.03166e+07	0	4.95028e+07	1.07675e+08
5889	658.295	4.0365	0	4.90918e+08	0	0	4.90918e+08
7118	922.88	53.0535	0	0	0	0	0
10105	726.507	15.4216	0	0	0	3.68729e+07	3.68729e+07
1905	776.473	7.0532	0	5.90258e+08	0	2892598272	3.48286e+09
6182	1449.41	53.5556	1.94427e+07	6.01723e+07	0	60607.6	7.96757e+07
3524	636.703	51.8688	5.28388e+08	72868.4	0	0	5.28461e+08
7546	648.554	23.0596	0	0	0	0	0
8486	598.505	20.189	0	0	0	0	0
10803	1110.89	46.4246	0	0	0	8.95148e+06	8.95148e+06
6920	354.337	8.9857	0	0	0	0	0
10683	545.457	22.9888	0	0	0	0	0
9662	583.545	32.7603	1.06513e+07	3.29429e+06	0	1.73577e+07	3.13033e+07
7603	399.347	16.0323	0	0	0	0	0
8333	580.494	52.6045	0	0	0	0	0
10522	790.588	7.3344	1.30619e+09	1.89602e+08	0	0	1.49579e+09
5945	752.661	18.6412	1.95618e+08	2.72872e+07	0	0	2.22905e+08
4021	590.536	18.8207	0	0	0	0	0
6524	562.468	22.4991	0	6.00046e+07	0	0	6.00046e+07
6246	374.303	7.0159	0	0	0	0	0
8591	1139.03	42.4201	0	0	0	0	0
4093	672.526	3.9825	3.15517e+08	2.48558e+08	0	0	5.64076e+08
9212	517.838	9.9587	0	0	3.48948e+07	0	3.48948e+07
1453	1455.02	18.2647	430510246	2.38588e+08	0	8.92176e+07	7.58315e+08
8445	1096.05	20.1818	0	0	7.46823e+06	0	7.46823e+06
1471	686.478	12.0939	1.61164e+09	3.9582e+09	1.67765e+06	5851940896	1.14235e+10
5376	767.687	51.6956	1.91801e+07	7.87602e+06	0	0	2.70561e+07
2957	1389.96	34.5433	8.10854e+08	1223987356	0	8.85731e+06	2.0437e+09
7841	1175.98	23.6857	7.80482e+06	9.97285e+06	0	0	1.77777e+07
3273	519.514	27.9877	2.35114e+08	6.35745e+06	0	1.05205e+08	3.46677e+08
7706	757.632	35.5376	0	0	0	0	0
2199	595.53	44.2209	4.30745e+08	9.751e+06	0	0	4.40496e+08
7578	686.548	9.2217	0	1.92196e+07	0	9.19718e+06	2.84168e+07
8968	1051.98	2.3604	0	0	9.45177e+08	0	9.45177e+08
4850	770.594	6.2613	5.18901e+07	2.90414e+06	1.48336e+07	704913	7.03327e+07
3831	575.503	28.8049	1.52281e+08	8.00921e+07	0	3.93872e+07	2.7176e+08
492	381.298	48.5143	0	0	2.78531e+06	0	2.78531e+06
10644	634.386	26.0249	0	0	0	1.66805e+07	1.66805e+07
5684	1419.53	18.8557	0	3.16922e+08	0	1.77769e+08	4.94691e+08
2571	696.438	13.0638	5.60057e+07	0	0	1.61928e+07	7.21985e+07
4568	727.451	6.282	0	0	0	117638348	117638348
10529	746.599	22.5452	0	0	0	2.07975e+07	2.07975e+07
4079	613.263	2.6565	0	2.0066e+09	0	0	2.0066e+09
2150	719.527	10.9338	2.65778e+08	8.18958e+07	0	0	3.47674e+08
6064	1826.53	43.847	3.85942e+07	9.24639e+07	0	0	1.31058e+08
139	404.337	52.8317	0	0	0	0	0
10007	1272.08	17.8589	0	0	0	7.1989e+07	7.1989e+07
3825	679.672	13.6358	0	0	0	0	0
1507	594.531	14.8495	8.55328e+08	4.38609e+08	0	1.07207e+07	1.30466e+09
2564	527.392	18.9592	5.76958e+08	2.3994e+08	1.15958e+07	0	8.28494e+08
2409	674.541	32.2055	4.2646e+08	0	0	0	4.2646e+08
1332	491.374	11.3365	0	0	0	0	0
9721	634.723	29.0037	0	0	0	0	0
10180	675.565	19.7738	434811	1.24248e+06	0	7.50123e+07	7.66896e+07
5588	537.536	67.8398	0	0	0	0	0
7338	978.273	2.3868	0	0	0	0	0
1150	726.609	13.9918	3.52767e+09	5.80913e+08	0	1.31108e+07	4.1217e+09
4833	362.289	10.8601	0	0	0	0	0
2060	784.407	18.3602	7.1623e+08	8.58551e+08	0	0	1.57478e+09
5363	577.406	19.721	0	0	0	0	0
7773	664.697	48.509	0	0	0	937331	937331
4165	698.249	4.6741	3.57165e+08	4591804616	0	0	4.94897e+09
7646	447.381	11.2986	0	0	0	1.99415e+07	1.99415e+07
326	412.379	25.3323	0	0	0	0	0
1008	904.693	9.8774	3.24943e+09	8.1035e+08	0	1.55384e+07	4.07532e+09
279	537.536	50.7098	1.33658e+06	0	0	0	1.33658e+06
8058	350.982	73.9195	0	0	0	0	0
7914	699.566	18.4954	0	0	0	2.59842e+08	2.59842e+08
1789	661.467	11.7683	6.02313e+08	1.46903e+08	0	7.45468e+06	7.56671e+08
3315	355.282	7.9474	2.74889e+08	3.19282e+08	2.23697e+07	1.44706e+07	6.31011e+08
8931	529.462	77.0936	0	0	0	0	0
8398	429.088	18.3329	0	0	0	0	0
9888	1736.75	18.5841	0	0	0	2.43365e+08	2.43365e+08
2527	852.635	6.3523	5.46861e+08	0	0	0	5.46861e+08
9020	935.804	48.0355	0	0	1.62199e+08	0	1.62199e+08
5333	545.566	42.0498	1.33121e+07	0	0	2.49966e+07	3.83087e+07
9144	1308.38	24.8436	3.98202e+08	1588349794	0	0	1.98655e+09
1247	621.63	11.5334	1828370552	838037966	0	0	2666408518
5539	1829.51	35.7813	4.35211e+06	2.85226e+07	0	0	3.28747e+07
5986	1146.34	24.0586	1.18235e+08	2.27215e+07	0	0	1.40957e+08
436	404.337	55.238	0	0	0	0	0
9298	521.118	10.6581	0	0	4.62951e+06	0	4.62951e+06
6807	789.667	27.9398	0	0	0	0	0
478	396.347	61.1905	2.71283e+06	0	0	0	2.71283e+06
1382	648.575	10.9623	1.74226e+09	1.40931e+09	0	0	3151571924
4167	973.82	49.4292	7.97296e+07	0	0	0	7.97296e+07
8658	986.911	52.5782	0	0	239974260	0	239974260
847	771.566	17.0258	4254641628	5.78878e+08	0	3825085873	8.65861e+09
7109	749.471	2.8326	0	0	0	0	0
4326	612.505	6.5557	1.09933e+08	2.70058e+08	0	0	3.79991e+08
9709	647.559	28.885	0	0	0	0	0
7499	948.922	2.3909	0	0	0	0	0
2372	415.282	7.7838	1220273218	1.75432e+09	0	3.15078e+07	3.0061e+09
8761	729.544	28.8261	0	0	0	0	0
6263	1958.57	48.1039	0	2.68748e+06	0	0	2.68748e+06
7264	1356.94	18.2426	0	0	0	0	0
431	404.337	57.6145	0	7.50902e+06	0	0	7.50902e+06
3156	465.673	10.8134	0	0	0	0	0
7732	633.559	44.2276	0	0	0	0	0
10497	661.584	22.8019	0	0	0	3.0529e+07	3.0529e+07
10794	1059.25	57.7748	0	0	0	1.17125e+07	1.17125e+07
5571	1747.67	79.246	1.76751e+06	0	1.64237e+06	859675	4.26955e+06
10288	727.585	16.162	0	0	0	3.8352e+07	3.8352e+07
8550	864.767	15.6006	2.68178e+07	0	0	0	2.68178e+07
7142	427.394	21.1724	0	0	0	0	0
4226	459.326	9.9587	0	0	0	0	0
7135	793.246	2.5464	0	0	0	0	0
5848	699.405	2.0014	0	2.59449e+08	0	0	2.59449e+08
10692	1448.98	36.1155	0	0	0	1.31114e+07	1.31114e+07
8201	580.494	45.3099	0	0	0	0	0
10726	1375.05	42.5215	0	0	0	3.12583e+07	3.12583e+07
6329	772.667	13.7551	9.94465e+07	2.46467e+07	0	0	1.24093e+08
9516	566.258	15.9237	0	0	0	0	0
5426	728.604	22.8644	0	7.74306e+07	0	0	7.74306e+07
8571	669.548	9.2919	0	0	0	0	0
7938	419.35	15.7653	0	0	0	0	0
6118	577.745	12.2577	0	0	0	0	0
6509	992.958	60.3159	0	5.43593e+07	0	0	5.43593e+07
3095	568.401	10.5013	0	0	0	0	0
676	436.4	11.0659	43917028480	40332403040	0	118521877	84367953397
3528	585.288	2.131	0	0	0	0	0
2209	982.783	30.7341	9.50909e+08	7.67112e+07	0	1.23071e+07	1.03993e+09
4205	620.598	22.5205	2.16137e+07	2.23635e+07	0	0	4.39772e+07
133	743.665	49.6049	0	0	0	0	0
4742	403.263	25.5841	2.069e+07	2.37623e+07	0	5.25246e+07	9.69768e+07
4417	1296.37	28.511	3.53252e+07	1.07146e+08	0	0	1.42471e+08
514	378.335	39.3657	0	0	0	0	0
2407	823.554	9.6245	4.51122e+08	1.34593e+08	0	0	5.85715e+08
1516	684.65	27.2011	6.34535e+08	5.95069e+08	0	0	1.2296e+09
1715	352.967	2.1612	1.1064e+09	5.07781e+07	0	0	1.15718e+09
9367	1397.96	17.0705	0	0	0	4.20428e+08	4.20428e+08
6310	1350.94	34.3203	0	1.61717e+08	0	0	1.61717e+08
10835	685.436	72.882	0	0	0	3.92176e+07	3.92176e+07
9191	989.851	50.7767	0	0	1.37971e+07	0	1.37971e+07
1245	706.654	13.2028	3.39259e+09	2.27695e+09	0	0	5669537928
7386	1055.9	48.5237	0	0	0	0	0
7820	802.658	31.5486	0	0	0	2.7817e+07	2.7817e+07
6270	363.074	2.4446	0	9.25669e+07	0	0	9.25669e+07
3675	459.327	12.2406	2.7048e+08	1.17758e+07	0	0	2.82256e+08
2784	617.624	43.6612	2.70542e+08	1.10298e+08	0	0	3.8084e+08
7661	628.588	34.475	0	0	0	0	0
7299	538.432	11.6496	0	0	0	0	0
8649	669.547	9.7985	0	0	0	0	0
4543	716.552	8.7405	0	0	0	0	0
3641	707.663	12.8237	6.4872e+07	679736464	0	0	7.44608e+08
4888	646.505	3.7841	4.12162e+07	3.80297e+07	0	0	7.9246e+07
1628	471.345	11.9569	752949930	3.79751e+08	0	0	1.1327e+09
2620	633.304	3.0037	0	4.39364e+08	0	3.24445e+08	7.6381e+08
2700	764.216	19.9362	0	0	0	0	0
2506	421.352	7.4082	1.47248e+09	2.10632e+09	0	3.0111e+06	3.58181e+09
3677	950.911	55.7731	2.48661e+08	3.25758e+08	0	0	5.74418e+08
9603	415.358	11.1869	7.52713e+07	1.28251e+07	0	1.08659e+08	1.96756e+08
7192	447.383	13.8995	0	0	0	1.92683e+06	1.92683e+06
7108	609.275	9.6547	0	0	0	0	0
6667	608.671	32.3778	0	3.97694e+06	0	4.21146e+06	8.1884e+06
6197	532.351	5.0744	769242	1.28576e+08	0	0	1.29345e+08
1711	401.287	11.6407	5032556384	4544720656	63369.1	0	9.57734e+09
8606	577.52	28.7802	0	0	0	0	0
2249	572.489	19.2608	2.50228e+08	4.13594e+08	0	0	6.63822e+08
9596	671.574	43.5242	0	0	1.52041e+07	0	1.52041e+07
9138	1026.91	44.1482	0	0	8.49062e+07	117651	8.50239e+07
6683	620.545	24.0686	0	9.32581e+06	0	0	9.32581e+06
6857	596.437	3.2758	0	0	0	0	0
5191	733.683	76.3935	0	0	0	0	0
5696	1439.03	18.4529	0	1.82451e+08	0	1.45285e+08	3.27736e+08
8622	641.512	22.3659	0	0	1.49814e+08	0	1.49814e+08
756	378.358	10.4601	1.55652e+10	14323822656	2.88483e+07	4.55308e+06	2.99224e+10
1632	1115.86	18.2277	8.50165e+08	0	0	0	8.50165e+08
7789	573.559	41.7904	0	0	0	0	0
4065	705.438	6.3403	0	0	0	2.51266e+08	2.51266e+08
7835	712.645	32.6455	0	0	0	0	0
1848	1294	23.8496	3.72457e+08	0	0	0	3.72457e+08
5835	1368.01	18.9925	0	3.47985e+08	0	2.86895e+07	3.76675e+08
8809	357.013	14.2772	0	0	6.96562e+06	0	6.96562e+06
3103	674.54	32.9795	1.99785e+08	0	0	0	1.99785e+08
1400	763.566	11.8111	7.1148e+08	0	0	0	7.1148e+08
9279	607.391	68.9876	0	0	0	0	0
1491	558.51	21.0395	0	9.56296e+07	0	0	9.56296e+07
8517	1380.84	22.082	0	0	0	0	0
8088	750.522	68.0293	0	0	0	0	0
985	523.472	18.3482	2192798652	4483291720	190414	968416565	7.6447e+09
3665	767.544	14.4546	4.28195e+07	1.65375e+08	115716	1.17216e+06	2.09482e+08
7977	733.755	60.221	0	0	0	0	0
9203	613.161	7.8915	0	0	1.69948e+07	0	1.69948e+07
4208	541.262	2.1271	0	0	0	0	0
8054	419.315	76.8544	0	0	0	0	0
684	361.331	10.3356	25301471392	17718800768	7.00419e+07	1.18435e+08	4.32087e+10
6215	1399.98	34.5591	0	1.02612e+08	0	0	1.02612e+08
5384	492.441	66.7934	0	0	0	0	0
8976	798.728	2.2569	0	0	4.87122e+07	7.53864e+07	1.24099e+08
6884	1246.11	2.1106	2.0879e+08	289590662	0	1.96703e+08	6.95084e+08
3944	656.619	31.3083	1.73519e+08	2.0915e+08	0	0	3.82669e+08
2275	960.782	37.8232	2.39916e+08	790120758	0	0	1.03004e+09
1653	828.421	2.0666	0	0	0	0	0
9365	524.452	10.9291	5908725424	2.83925e+09	0	3.96105e+07	8.78758e+09
1058	420.405	14.4305	447703024	3.04395e+08	0	0	7.52098e+08
3622	1293.9	15.5187	89264618	821722036	0	0	910986654
2605	714.588	23.3369	0	1.19978e+09	0	0	1.19978e+09
4145	676.699	38.4345	8.65939e+07	0	0	0	8.65939e+07
113	396.347	67.6851	0	4.64892e+06	0	0	4.64892e+06
5211	429.089	19.9323	0	0	0	0	0
7884	665.537	29.645	6.75868e+07	1.06055e+08	0	0	1.73642e+08
1731	996.31	20.7331	3.32612e+08	635924252	0	0	9.68536e+08
502	369.3	43.7214	2.26692e+07	8.29813e+06	0	0	3.09673e+07
1540	922.291	19.1927	3.61641e+08	6.15365e+08	0	0	9.77006e+08
5939	1200.73	4.2744	0	0	0	1.72206e+08	1.72206e+08
8100	529.462	61.7233	0	0	0	0	0
5047	545.456	18.3726	0	0	0	0	0
4315	818.62	10.4534	0	0	0	0	0
4423	589.556	23.5576	0	0	0	0	0
10028	825.518	15.9872	0	0	0	6.18671e+07	6.18671e+07
10316	614.536	21.5481	0	0	271287	8.91558e+07	8.9427e+07
2025	579.421	16.0603	2.99621e+08	1.97793e+08	0	5.3516e+07	5.5093e+08
787	816.641	10.1505	16949569696	3.99626e+09	0	3.85198e+07	2.09843e+10
9971	1412	15.797	0	0	0	7.8235e+07	7.8235e+07
7399	744.17	18.3703	0	0	0	0	0
2967	539.05	10.5988	0	0	0	0	0
935	464.431	14.2831	9.36745e+08	5.89429e+08	0	0	1.52617e+09
7158	540.572	38.0205	0	8.76165e+06	0	0	8.76165e+06
5019	537.488	43.7621	0	0	0	0	0
3053	552.197	12.6774	0	0	0	0	0
3155	604.64	35.6473	2.14017e+08	0	0	0	2.14017e+08
5964	565.336	2.7721	0	1.87084e+08	0	0	1.87084e+08
6832	425.363	14.9152	0	0	0	0	0
5428	443.421	63.0714	5.09394e+06	0	0	0	5.09394e+06
2080	507.514	34.121	4.38602e+06	1.36661e+08	0	0	1.41047e+08
8482	438.379	8.6179	0	2.90757e+09	0	0	2.90757e+09
3567	406.931	18.2668	5.74355e+07	6.83156e+07	0	0	1.25751e+08
2219	372.33	5.0273	0	2.32778e+08	0	0	2.32778e+08
8977	1186.6	13.6955	0	0	1.18257e+08	0	1.18257e+08
9801	1190	14.7432	0	0	0	1307910550	1307910550
7807	586.541	28.824	0	0	0	0	0
1320	1389.95	15.633	4.8417e+08	679722322	0	8.47098e+06	1.17236e+09
1970	370.322	12.7082	1.74903e+09	3870362222	0	0	5.6194e+09
746	659.482	12.6972	0	0	0	0	0
4107	1366.43	38.0697	0	0	0	0	0
10093	847.564	17.6918	0	0	0	6.39873e+07	6.39873e+07
4072	805.552	17.4787	3.41562e+07	6.69628e+07	0	2351446511	2.45257e+09
7711	772.471	5.497	0	0	0	0	0
9663	578.624	36.2353	0	0	0	0	0
7900	922.878	52.1392	0	0	0	0	0
7858	568.565	29.4363	0	0	0	0	0
1197	1244.12	2.0749	3.64829e+08	2.98626e+08	0	1.4548e+08	8.08935e+08
9048	1636.46	45.1906	0	0	0	0	0
9302	684.562	11.8422	20406807756	7247386848	0	1.20574e+08	2.77748e+10
2643	594.415	14.3359	1.94758e+08	2.93647e+08	0	0	4.88406e+08
7636	633.559	43.7368	0	0	0	0	0
9659	704.953	54.2216	0	0	0	0	0
8097	750.522	71.9868	0	0	0	0	0
6019	1140.99	54.0812	5.21228e+06	9.44174e+07	0	0	9.96297e+07
866	730.501	15.3866	3.12821e+09	1.31608e+09	0	4.10918e+08	4.8552e+09
10232	1366.01	15.4835	0	0	0	4.59335e+07	4.59335e+07
7607	559.543	38.9172	0	0	0	0	0
2198	730.603	38.2617	8.42458e+08	0	0	0	8.42458e+08
9439	494.406	11.6822	0	0	0	0	0
5739	694.208	22.1938	3.26139e+07	2.6289e+08	0	0	2.95504e+08
7968	770.686	26.5638	0	0	1.43116e+07	8.73675e+06	2.30484e+07
942	557.414	11.1889	0	0	0	0	0
5344	353.146	47.6786	1.24879e+07	0	0	0	1.24879e+07
5980	714.509	13.4384	2.00287e+08	8.80091e+07	0	1375105325	1.6634e+09
7599	628.5	8.6583	0	0	0	0	0
4166	416.373	9.6594	0	0	0	0	0
4378	573.434	12.0582	1.76212e+07	0	0	0	1.76212e+07
2781	736.543	18.2762	0	0	0	0	0
10706	589.483	10.7754	0	0	0	1.95152e+07	1.95152e+07
2078	353.145	64.2013	8.2936e+06	0	0	0	8.2936e+06
2994	492.324	7.8377	0	0	0	0	0
10565	642.375	8.2704	0	1.08265e+06	0	3.29199e+07	3.40026e+07
7577	472.436	10.6116	0	0	0	0	0
788	712.594	12.795	9471331352	4.01909e+09	0	3.6514e+07	1.35269e+10
5289	733.682	69.367	0	6.57827e+06	0	0	6.57827e+06
4672	572.451	21.9443	0	0	0	0	0
6565	591.413	8.4093	1.09929e+06	1.95028e+07	0	2.53358e+08	2.7396e+08
2108	888.699	12.9443	4.2427e+08	1.03757e+08	0	0	5.28027e+08
8680	704.585	24.858	0	0	0	0	0
2528	1012.31	2.0823	0	0	0	0	0
8329	604.385	68.9796	0	0	0	0	0
6621	1435.39	50.1335	1.00257e+06	1.15806e+07	0	0	1.25832e+07
8038	733.755	65.9624	0	0	0	0	0
6195	560.401	2.4559	0	1.50205e+08	0	0	1.50205e+08
7166	543.512	35.0585	0	0	0	0	0
3542	547.545	35.1071	7.49106e+07	1.26658e+08	0	0	2.01568e+08
5247	1284.03	60.5384	7.30729e+06	6.97831e+06	0	0	1.42856e+07
6144	964.439	2.6484	1.52002e+06	1.7149e+08	3.45547e+07	0	2.07565e+08
5950	507.142	3.121	0	2.24036e+08	0	0	2.24036e+08
7096	1684.54	45.3205	0	0	154003148	0	154003148
4301	564.36	2.2805	0	0	0	0	0
1110	682.654	13.3566	3494521004	2.29676e+09	0	0	5.79128e+09
2305	501.376	9.7908	1.04939e+09	0	0	0	1.04939e+09
7234	629.197	2.3132	0	0	0	0	0
1776	424.451	17.7515	7.82817e+08	3.08825e+06	284234	0	7.86189e+08
859	607.392	18.2409	0	0	0	0	0
5942	592.361	7.0294	0	1.01352e+08	0	3.42329e+08	4.43681e+08
7490	526.556	35.572	0	0	0	0	0
4798	645.543	26.8393	0	0	0	0	0
9827	539.428	6.3655	0	0	0	1327853452	1327853452
8332	406.329	65.4071	0	0	0	0	0
151	676.68	53.5915	0	0	0	0	0
3082	653.681	35.1016	4.99753e+07	8.99916e+07	4.22122e+06	0	1.44188e+08
1965	719.527	9.9128	3.8945e+08	1.25987e+08	0	0	5.15437e+08
2674	875.582	13.4473	0	0	0	0	0
8117	704.953	58.0042	0	0	0	0	0
8803	781.989	3.9442	0	0	0	4.6839e+06	4.6839e+06
6797	760.652	31.4416	0	584158	0	1.46108e+07	1.5195e+07
114	721.681	39.0373	0	0	0	0	0
6764	487.449	28.1791	0	0	0	0	0
1484	373.87	2.4181	736604004	0	0	0	736604004
4914	483.441	21.2081	0	0	0	0	0
5833	870.659	21.6038	6.51831e+06	3.26226e+08	0	7.17261e+06	3.39917e+08
7449	940.829	47.7511	0	0	0	0	0
5248	577.444	24.8632	1.61742e+07	6.7232e+06	0	0	2.28974e+07
10313	1170.98	43.0648	0	0	0	8.7721e+07	8.7721e+07
3290	716.64	28.4515	1.14957e+08	1.33145e+08	0	0	2.48102e+08
1646	638.544	2.0849	1.24619e+08	1.65405e+08	0	0	2.90023e+08
5667	835.721	14.8209	0	5.93534e+08	0	0	5.93534e+08
1738	654.622	13.184	5.48875e+08	4.77412e+08	0	0	1.02629e+09
7401	1014.94	54.2016	0	0	1557195776	7.6513e+07	1.63371e+09
808	668.567	13.0394	11106850328	4823361548	0	9.91653e+07	1.60294e+10
2733	647.645	11.8812	0	0	0	0	0
3140	578.588	33.1963	3.70643e+08	1.80638e+06	0	4.27173e+07	4.15166e+08
85	1575.43	62.9411	0	0	0	0	0
505	517.838	51.4219	0	0	0	0	0
752	637.469	12.7443	0	0	0	0	0
5748	1018.29	48.3791	0	0	0	0	0
3681	674.682	40.7629	1.18607e+08	0	0	0	1.18607e+08
6074	912.706	24.5495	3.79243e+07	2.24029e+08	0	2.72101e+06	2.64674e+08
554	396.347	54.826	5.23362e+06	0	0	0	5.23362e+06
1105	888.699	12.0111	2.02168e+09	6.60393e+08	0	0	2.68207e+09
8434	1507.37	2.0724	0	0	0	0	0
2698	1232.04	26.5775	1.63211e+08	1.10768e+08	0	0	2.73979e+08
248	396.347	70.5906	6.09593e+06	2.13357e+07	0	0	2.74316e+07
180	676.68	55.9299	0	0	0	0	0
9552	791.48	16.46	0	0	0	0	0
3137	915.717	23.6194	2.27497e+08	2.10171e+08	0	0	4.37669e+08
3410	1099.09	28.828	1.43403e+08	0	0	0	1.43403e+08
6092	980.278	27.3478	3.86065e+06	1.94053e+07	0	2411.68	2.32683e+07
5093	907.85	48.4601	0	0	0	0	0
8725	850.711	17.2168	0	0	0	0	0
10179	769.549	15.9657	0	0	0	4.71922e+07	4.71922e+07
2685	940.736	27.097	6.31346e+08	3.69594e+06	0	0	6.35042e+08
6982	408.368	9.945	3.02489e+09	1.93969e+09	0	0	4964589540
10638	634.375	3.5758	0	0	0	2.8423e+07	2.8423e+07
1522	1023.8	18.0113	8.80468e+08	7.05916e+08	0	0	1586383338
562	369.3	65.8656	0	3.24576e+07	0	0	3.24576e+07
4693	608.671	45.7059	1.06168e+08	1.10883e+06	0	94063.9	1.0737e+08
8645	1208.17	25.5781	0	0	0	0	0
6946	915.668	15.0794	0	0	0	0	0
10780	748.791	30.7629	0	0	0	12872046	12872046
3927	636.628	33.4554	1.07197e+08	2.77069e+06	1.04145e+06	0	1.11009e+08
3233	652.412	11.2213	0	0	0	0	0
9022	586.317	4.3903	0	0	2.35843e+08	0	2.35843e+08
1865	612.375	2.9834	0	0	0	608122175	608122175
6230	1050.48	2.6755	5.45419e+06	1.3348e+08	8.69618e+07	0	2.25896e+08
4902	1016.68	19.4536	2.13419e+07	6.43844e+07	0	1.94015e+08	2.79742e+08
7967	529.462	39.6071	0	0	0	0	0
1962	590.427	5.8355	1.41924e+08	614037662	0	0	7.55962e+08
855	664.734	32.5657	6513634364	1.66695e+07	1290593027	2.55342e+07	7.84643e+09
634	466.41	9.4617	73169164720	75952875160	4.05807e+06	1.98481e+08	1.49325e+11
1915	427.32	12.7066	8.21693e+08	743827362	0	0	1.56552e+09
3328	450.379	11.7552	0	0	0	0	0
7688	626.484	10.4607	0	0	0	0	0
3770	388.342	7.113	0	0	0	0	0
9990	724.488	16.3192	0	0	0	6.69235e+07	6.69235e+07
7621	438.431	21.7429	0	0	0	0	0
10737	1174.84	26.2405	0	0	0	1.43982e+07	1.43982e+07
10555	1041.82	21.9433	0	0	0	2.38237e+07	2.38237e+07
50	642.568	28.4836	3.45004e+08	1.96922e+08	0	0	5.41926e+08
3603	439.379	30.1731	6.57106e+07	6.695e+07	0	0	1.32661e+08
8373	415.037	15.8249	0	0	0	0	0
7618	764.602	10.3926	0	0	0	0	0
3339	475.298	7.8589	0	0	0	0	0
6767	353.266	48.5552	0	0	0	0	0
4489	555.424	21.9933	0	0	0	0	0
4906	621.582	30.3881	2.64812e+07	2.93359e+07	0	0	5.58171e+07
9658	590.478	16.9778	0	0	0	0	0
7987	463.376	15.8946	0	0	0	0	0
1973	752.749	37.1748	3.53921e+08	3.09945e+08	0	4.0457e+06	6.67912e+08
4805	561.47	18.6723	4.12995e+07	1.86069e+07	0	0	5.99064e+07
8470	545.322	14.7423	0	0	0	0	0
1440	1064.8	37.0752	4.73369e+08	1.92409e+09	0	0	2.39746e+09
7352	603.399	18.4276	0	0	0	0	0
9363	1018.56	3.7313	0	0	0	0	0
8804	815.259	7.1856	0	0	8.41766e+07	3.46066e+06	8.76372e+07
2624	1068.65	4.35	0	0	0	8.90329e+08	8.90329e+08
8015	733.755	65.6953	0	0	0	0	0
8462	539.069	12.5821	0	0	0	0	0
3085	854.21	6.2477	8.24063e+08	0	0	0	8.24063e+08
9400	568.494	18.6296	0	0	0	0	0
8272	529.462	66.3943	0	0	0	0	0
5253	1110.99	55.0338	7.4648e+06	3.2771e+07	0	0	4.02358e+07
8579	858.177	13.4936	0	0	0	0	0
5965	780.539	14.679	3.3187e+07	6.73836e+07	0	2.96079e+07	1.30178e+08
8034	704.953	78.5343	0	0	0	0	0
2130	386.272	11.8	1.09305e+09	5584538328	0	0	6.67759e+09
8792	774.662	31.765	0	0	0	0	0
3381	985.514	2.8583	0	6.77614e+07	0	1.61407e+08	2.29168e+08
7265	650.609	11.7489	0	0	0	0	0
3289	835.509	16.3049	7.72197e+07	4.90658e+07	0	2.38288e+08	3.64574e+08
9703	704.953	57.2065	0	0	0	0	0
3600	510.561	26.6116	1.41636e+08	8.08488e+07	0	0	2.22485e+08
9723	704.953	52.7936	0	0	932911	0	932911
7465	348.266	11.8784	0	0	0	0	0
8436	373.044	14.7703	0	0	0	0	0
3731	441.155	3.625	1.46927e+08	1.27423e+08	0	0	2.7435e+08
1416	645.628	13.7327	3.23623e+08	0	0	0	3.23623e+08
751	369.24	9.7875	0	0	0	1.20271e+08	1.20271e+08
9245	529.462	46.7707	0	0	1.36465e+06	0	1.36465e+06
7567	608.524	24.022	0	0	0	0	0
4309	654.568	25.6804	0	0	0	0	0
2279	688.609	24.1301	2.29675e+07	1.13313e+08	0	0	1.3628e+08
4463	663.48	47.264	7.20777e+07	1.69054e+08	0	0	2.41132e+08
2004	1137.84	18.2058	5.30925e+08	0	0	0	5.30925e+08
4990	503.108	19.9335	0	0	0	0	0
3951	888.801	43.1711	0	0	0	0	0
9327	614.396	16.0401	0	0	0	666581	666581
5792	576.222	7.6415	0	2.11481e+09	0	0	2.11481e+09
7817	589.354	3.4084	0	0	0	0	0
840	1008.74	11.2853	0	0	0	0	0
5763	1006.52	16.6	0	2.66264e+08	0	0	2.66264e+08
8307	604.385	64.829	0	0	0	0	0
5432	617.624	39.0763	6.60216e+06	0	0	0	6.60216e+06
6927	656.583	28.5538	0	0	0	0	0
4336	647.459	40.6789	0	0	0	0	0
4105	641.778	10.31	0	0	0	0	0
2358	439.345	10.5294	2.48786e+08	47088282	0	0	2.95874e+08
4961	914.817	43.1596	0	0	0	0	0
2951	555.552	30.843	2.93258e+08	7.12649e+06	0	0	3.00384e+08
3756	425.268	8.5617	0	0	0	0	0
7928	513.843	9.4554	0	0	0	0	0
4064	1530.46	38.3789	5.90755e+07	1.16433e+08	0	0	1.75508e+08
3976	617.625	39.6221	9.92916e+07	0	0	0	9.92916e+07
6933	944.269	46.2015	0	0	0	0	0
10443	670.401	22.6011	0	0	0	2.8312e+07	2.8312e+07
6387	1205.82	41.4885	1.93643e+06	2.44087e+07	0	0	2.63451e+07
6316	502.483	20.338	0	0	0	0	0
486	369.3	55.9433	7.87216e+06	816099	0	0	8.68826e+06
10187	883.595	19.3274	0	0	0	5.13347e+07	5.13347e+07
4782	472.436	19.2154	0	0	0	0	0
2323	648.629	25.2062	1.64829e+08	1.52639e+08	0	0	3.17468e+08
8528	677.513	28.4689	0	0	0	0	0
4008	909.624	10.3813	0	0	0	0	0
1173	635.597	32.8068	1.71374e+09	1.72949e+09	0	0	3443222448
1389	732.669	13.8925	2151200148	1.09587e+09	0	0	3.24707e+09
3414	738.734	45.6459	1.45024e+08	1.50198e+08	0	0	2.95222e+08
7838	572.541	29.5642	0	0	3.71007e+06	0	3.71007e+06
6451	485.812	9.9077	0	0	1.0615e+08	0	1.0615e+08
8480	743.616	33.9442	0	0	0	0	0
980	428.373	7.3335	0	0	0	0	0
4754	1210.86	52.8195	0	0	0	0	0
6619	415.27	12.1576	0	0	0	0	0
6073	1089.58	4.3578	7.69241e+06	1.58085e+08	0	7.48312e+07	2.40608e+08
208	517.837	71.3909	0	1.14855e+06	0	0	1.14855e+06
2282	426.467	31.5433	4.99136e+08	0	0	0	4.99136e+08
8664	998.873	28.3512	0	0	0	0	0
9657	609.436	4.0176	0	0	0	0	0
1211	613.408	23.5623	2.66529e+09	5380274856	0	510348	8.04607e+09
2699	711.495	16.461	1.0799e+08	0	0	0	1.0799e+08
6874	612.557	15.6988	0	0	0	0	0
2289	917.757	44.1994	4.20375e+08	1.54357e+07	0	0	4.35811e+08
2833	696.477	14.4923	4.07189e+07	148408844	0	64688.5	1.89192e+08
9796	1396.06	16.7039	0	0	0	1853991046	1853991046
2704	1279.19	31.9499	1.91365e+08	0	0	0	1.91365e+08
5984	901.292	22.4149	0	1.36967e+08	0	0	1.36967e+08
7952	422.29	5.5568	0	0	0	0	0
812	774.594	8.3706	8678511964	2.60149e+09	1.23275e+06	1.59031e+07	1.12971e+10
9600	690.601	10.2517	0	0	0	0	0
10084	1387.97	16.89	0	0	0	4.82425e+07	4.82425e+07
4081	458.42	11.6041	0	0	0	0	0
3345	1349.92	15.3916	8.11896e+07	3.60165e+08	0	2.92216e+07	4.70576e+08
7025	425.341	14.6307	1.4673e+08	1.37675e+08	0	0	2.84405e+08
7070	946.608	9.5605	0	0	0	0	0
8360	1087.59	2.0466	0	0	0	5.32e+07	5.32e+07
3501	393.298	13.0382	1.40995e+08	0	0	0	1.40995e+08
2726	550.593	29.9796	552275516	2.45757e+06	1.80448e+07	4.13192e+06	5.7691e+08
6444	596.526	20.821	0	0	0	0	0
10694	968.73	27.8994	0	0	0	1.24124e+07	1.24124e+07
5635	801.61	18.0771	0	0	0	8.03554e+07	8.03554e+07
9664	675.591	31.9248	0	0	0	0	0
9865	776.508	14.6794	0	0	0	2.92727e+08	2.92727e+08
7034	599.465	22.9967	0	0	0	0	0
4699	624.666	47.9511	7.71693e+06	2.45815e+07	0	0	3.22984e+07
2288	502.374	5.9725	5.19353e+08	1.04652e+09	0	0	1.56588e+09
6587	640.584	23.9371	0	0	0	0	0
4088	999.811	34.3963	4.54893e+07	0	0	0	4.54893e+07
252	537.536	78.7912	0	0	0	0	0
1713	396.42	17.5239	670576266	0	0	0	670576266
1170	668.62	19.2974	0	0	0	0	0
8541	631.491	22.875	0	0	0	0	0
1174	461.363	13.3238	0	3.24206e+07	0	2.79526e+07	6.03733e+07
9204	897.789	48.7604	0	0	2.69674e+07	0	2.69674e+07
3282	1439.92	16.1756	9.75616e+07	3.19003e+08	0	0	4.16565e+08
9380	1217.34	26.4558	0	0	0	0	0
3304	1360.39	50.2495	2.64275e+07	7.21336e+07	0	0	9.85611e+07
8539	429.318	4.6359	0	0	0	0	0
6559	559.473	19.8812	4.18797e+06	8.4464e+06	0	0	1.26344e+07
6353	1193.64	6.5861	0	3.07633e+07	0	3.58123e+07	6.65756e+07
1217	735.77	17.3722	4.46094e+08	0	0	0	4.46094e+08
1030	827.447	16.8757	1.38113e+09	5.3445e+08	0	0	1.91558e+09
9190	733.683	3.1501	0	0	1.18578e+08	0	1.18578e+08
4376	697.632	38.2402	8.61419e+08	0	0	0	8.61419e+08
4865	1370.38	30.0755	1.29947e+07	5.22619e+07	0	0	6.52566e+07
5798	532.257	2.0562	0	0	0	0	0
6037	813.294	2.5262	8.99087e+06	2.52116e+08	6.82285e+07	0	3.29335e+08
5849	653.908	4.1984	0	1.87115e+08	0	1.07527e+08	2.94641e+08
2831	686.557	20.783	0	5.49374e+07	0	0	5.49374e+07
1858	980.594	4.4778	0	0	0	2114403886	2114403886
2603	492.986	2.9393	3.7591e+08	0	0	0	3.7591e+08
7159	797.663	37.7009	0	0	0	0	0
6965	907.76	44.9876	0	0	0	0	0
6327	1237.89	37.3959	0	8.75865e+07	0	0	8.75865e+07
1076	549.488	16.4929	3461797110	5.26288e+08	0	6184102949	1.01722e+10
9469	1063.92	11.3815	0	0	0	0	0
3799	570.422	5.4017	1.19358e+08	1.75589e+08	0	0	2.94947e+08
9464	671.129	10.2414	0	0	0	0	0
5020	736.755	26.7486	0	0	0	6.52443e+06	6.52443e+06
204	676.68	58.9402	0	0	0	0	0
659	642.516	8.7086	43224051640	15266986312	1.52725e+07	121682851	5.8628e+10
9404	1156.81	8.9114	0	0	0	0	0
9519	624.201	17.9134	0	0	0	0	0
2006	730.568	9.912	4.43312e+08	2.17149e+08	0	0	6.60461e+08
6414	1315.86	44.269	4.7026e+06	1.35647e+07	0	0	1.82673e+07
8573	688.492	17.0365	145478052240	74611006360	630792450	106010544480	326730395530
3417	694.995	12.5971	0	0	0	0	0
2576	524.375	10.6627	0	0	0	0	0
2513	675.503	10.4025	3.677e+08	1.08555e+08	0	417508	4.76672e+08
166	369.3	37.8781	3.02437e+07	5.0689e+06	0	0	3.53126e+07
6354	871.701	14.7989	0	0	0	0	0
5610	565.567	22.8076	0	0	0	0	0
6166	1462.95	29.1522	0	1.9049e+08	0	1.54151e+07	2.05905e+08
790	1124.82	12.9564	2430565310	1.94271e+09	0	1.41327e+08	4.51461e+09
5901	533.719	12.402	0	0	0	0	0
8090	419.315	67.527	0	0	0	0	0
9848	579.514	17.8452	4.9726e+06	0	1.66785e+06	3.29694e+08	3.36335e+08
2000	410.168	12.944	3.85621e+08	1.82351e+08	0	0	5.67972e+08
7082	463.376	17.325	0	0	0	0	0
5689	842.627	20.4823	0	5.77665e+08	0	1.92678e+07	5.96933e+08
9321	627.437	10.3202	0	0	0	0	0
4636	650.718	42.19	2.54466e+07	3.70639e+06	0	0	2.9153e+07
9652	631.45	3.9444	0	0	0	0	0
10225	1377.03	40.1906	0	0	0	1.78636e+08	1.78636e+08
9306	416.354	10.2351	0	0	0	0	0
5107	813.694	41.6318	0	0	0	0	0
7828	410.324	6.9478	0	0	0	0	0
2693	1738.5	37.5316	164171489	3.99688e+08	0	0	5.6386e+08
6180	1304.79	6.4171	0	4.77504e+07	0	1.20697e+08	1.68447e+08
2040	1454.02	18.8786	4.33777e+08	1.21295e+08	0	0	5.55072e+08
3579	1123.09	28.8061	1.1834e+08	0	0	0	1.1834e+08
5682	792.553	17.8264	0	4.11662e+08	0	7.47716e+08	1.15938e+09
5828	649.124	9.7528	0	1.30086e+08	0	0	1.30086e+08
4102	808.666	25.0869	3.82348e+07	7.20236e+07	1.07916e+06	0	1.11338e+08
6996	680.535	9.7899	0	0	0	0	0
718	595.615	12.116	6252000768	1.01973e+09	0	4.79384e+07	7.31967e+09
7787	745.633	35.8155	0	0	0	0	0
6628	456.405	8.1992	0	0	0	3.61165e+07	3.61165e+07
2195	504.32	4.6422	0	0	0	0	0
1692	672.411	4.6639	0	4.2514e+08	0	3004775134	3.42992e+09
971	720.483	15.524	1.73127e+09	1.62996e+09	0	1.96683e+07	3.3809e+09
3285	565.856	4.3238	0	0	0	7.68037e+07	7.68037e+07
824	756.62	12.6004	8867973428	3.67289e+09	2.21643e+06	3.25459e+07	1.25756e+10
9498	1268.13	43.1866	0	0	0	0	0
5660	791.497	16.7998	0	513300442	0	0	513300442
8581	563.075	15.2207	0	0	0	0	0
7346	845.699	45.2775	0	0	0	0	0
6600	733.683	56.9714	0	0	0	0	0
6977	570.458	7.4104	35984405852	11656618324	0	3.50345e+08	4.79914e+10
2960	370.367	8.1758	2.34757e+08	6.15706e+07	0	2.68666e+07	3.23194e+08
2929	496.34	8.1945	1.23425e+07	5.77497e+07	0	0	7.00921e+07
1182	507.317	5.8522	4466703496	1.15569e+08	0	0	4.58227e+09
7267	369.168	2.3736	0	0	0	1.45613e+08	1.45613e+08
7208	664.619	2.1883	0	0	0	0	0
8498	823.679	38.2753	0	0	0	0	0
2468	357.3	22.2224	2.66762e+08	2.24959e+06	0	0	2.69011e+08
2849	886.28	26.5685	3.18999e+08	7.47627e+08	0	0	1.06663e+09
8547	509.457	19.7838	0	0	0	0	0
9621	353.196	3.8761	6.86126e+06	159853	2.55098e+06	293168	9.86526e+06
8663	600.556	30.4113	0	0	0	0	0
4651	677.513	27.1104	0	0	0	0	0
3386	445.12	11.4908	4.15805e+07	2.60489e+08	0	0	3.02069e+08
1408	691.476	10.9908	1.01192e+09	272286443	0	0	1.28421e+09
6173	840.728	35.6834	1.51772e+07	1.04611e+08	0	0	1.19788e+08
7892	633.655	47.2107	0	0	0	206009	206009
1827	556.277	8.0603	2.30113e+09	32935383048	0	0	3.52365e+10
2814	836.719	21.5051	8.09746e+08	1.34481e+08	0	0	9.44226e+08
3123	435.296	3.2203	0	0	0	0	0
9887	665.547	13.3345	0	0	0	9.96748e+08	9.96748e+08
804	788.609	11.6033	0	0	0	0	0
2819	595.479	11.903	0	0	0	0	0
3660	672.344	5.6346	2.32277e+08	2.50374e+08	0	0	4.82651e+08
2047	578.611	2.18	5.827e+08	2.56127e+08	0	0	8.38828e+08
2033	541.408	19.3409	0	0	0	0	0
6610	606.529	24.6011	0	4.76011e+07	0	0	4.76011e+07
10	1352.37	35.3805	0	1.15559e+09	0	0	1.15559e+09
4556	561.487	18.2184	2.52875e+07	1.00545e+07	0	1.33832e+08	1.69174e+08
6346	432.332	36.2381	2.07582e+07	1.18751e+08	0	0	1.39509e+08
4503	561.452	12.6755	6.1725e+07	7.94052e+07	0	2.35088e+07	1.64639e+08
319	396.347	65.2806	0	3.44054e+06	0	0	3.44054e+06
8127	529.462	71.7384	0	0	0	0	0
4579	881.828	47.8617	0	0	0	0	0
10283	904.644	18.5414	0	0	0	3.45486e+07	3.45486e+07
976	556.442	7.1214	4824043804	0	0	0	4824043804
3019	1109.74	25.1036	6.44128e+08	0	0	0	6.44128e+08
8625	589.177	13.9136	0	0	0	0	0
8274	419.315	77.6745	0	0	3.48335e+06	0	3.48335e+06
10870	690.507	63.8417	0	0	0	2.69927e+06	2.69927e+06
1321	663.532	29.7117	1.90629e+09	1275246260	0	0	3.18154e+09
8212	604.385	66.5886	0	0	0	0	0
2591	480.426	9.6011	1.8014e+08	2.12031e+08	85397.9	0	3.92256e+08
8515	769.632	34.5625	0	0	0	0	0
5028	385.249	13.5709	0	0	0	0	0
2851	419.316	4.9847	4.24317e+08	183240294	0	0	6.07557e+08
3367	355.07	11.489	6.18394e+07	3.34472e+08	0	0	3.96311e+08
9140	1030.94	47.3627	4.48392e+06	0	2.17187e+07	1.63951e+06	2.78421e+07
5902	1084.34	27.3283	8.85828e+07	1.24433e+08	0	0	213015998
10550	844.739	39.311	0	0	0	1.08593e+08	1.08593e+08
1958	400.327	11.6385	1.54787e+09	1.65754e+09	0	0	3.2054e+09
6012	552.607	30.0558	284370192	8.44798e+08	0	0	1.12917e+09
10645	513.466	24.9457	1.40528e+07	6.74759e+06	0	1.63995e+07	3.71998e+07
6516	569.455	19.6749	0	0	0	0	0
5025	733.683	55.3461	0	0	0	0	0
4606	940.831	43.3074	0	0	0	0	0
3674	1172.71	6.5672	0	1.01211e+08	0	5.69803e+08	6.71014e+08
4358	576.61	32.5273	1.14873e+08	0	0	0	1.14873e+08
4738	545.457	15.7329	2.20185e+07	2.2008e+07	0	3.5989e+08	4.03917e+08
142	396.347	50.2756	3.71402e+06	1.20716e+07	0	0	1.57857e+07
10468	1506.07	39.0139	0	0	0	5.00309e+07	5.00309e+07
4825	546.525	29.2297	573814	0	0	0	573814
2359	738.445	15.4356	1.44053e+08	1.37374e+08	0	1.6356e+07	2.97783e+08
8597	401.054	13.0389	0	0	0	0	0
3038	595.372	6.5723	0	0	0	8.45067e+08	8.45067e+08
8636	467.244	11.5411	0	0	0	0	0
7495	754.692	36.38	0	4.6599e+06	0	0	4.6599e+06
8655	357.3	4.7378	0	0	0	0	0
7409	455.347	9.3204	0	0	0	0	0
5360	545.457	21.6128	0	0	0	0	0
6948	801.576	12.1643	0	0	0	0	0
2610	1734.86	35.1797	1.79154e+08	0	0	0	1.79154e+08
2067	908.791	27.9753	1.05505e+09	6859152428	8.82857e+06	2.3969e+06	7.92543e+09
2697	635.682	37.3098	273305187	0	0	0	273305187
8463	984.896	50.3113	0	0	9.75738e+08	5.19121e+07	1.02765e+09
4157	458.42	18.5219	0	0	0	0	0
6491	803.628	20.0333	0	2.163e+07	0	3.72351e+07	5.88651e+07
2898	682.672	40.1588	2.28192e+08	511369812	0	0	7.39561e+08
338	404.337	40.5627	0	0	0	0	0
7769	551.503	42.5337	0	0	0	0	0
7131	705.445	2.2274	0	0	0	0	0
9634	592.491	15.5327	0	0	0	0	0
1308	1057.7	13.0946	520174958	3.33155e+08	0	5.56299e+06	8.58893e+08
1551	771.514	18.1076	5.4506e+08	5.55069e+08	0	1.5346e+08	1.25359e+09
293	404.337	77.5209	5.43267e+06	0	0	0	5.43267e+06
3626	1200.3	32.9795	7.71526e+07	0	0	0	7.71526e+07
760	593.442	12.8982	7.01852e+07	2.92942e+08	0	4.32224e+07	4.0635e+08
9982	680.591	15.8071	0	0	0	1.13426e+08	1.13426e+08
7133	502.349	5.4838	0	0	0	0	0
9056	1068.04	12.7744	0	0	4.52469e+07	0	4.52469e+07
1204	844.394	2.0788	1.48701e+08	2.1897e+08	0	1.64103e+08	5.31774e+08
9108	1040.96	55.292	0	0	4.79284e+07	4.15444e+06	5.20829e+07
1609	788.479	2.8639	0	0	0	1101622034	1101622034
10419	934.582	2.7082	0	0	0	1.64153e+06	1.64153e+06
8559	1648.95	66.0671	0	0	0	0	0
8013	733.755	72.3507	0	0	0	0	0
2865	513.376	17.289	0	0	0	0	0
5068	734.812	58.2488	1.6839e+08	0	0	0	1.6839e+08
7584	593.38	20.5137	0	0	0	0	0
2618	395.256	10.2828	1.36772e+08	1.0463e+08	0	5.52821e+07	2.96684e+08
6475	1116.31	58.9679	167631	2.73188e+07	0	0	2.74864e+07
3106	594.654	34.3426	6.40271e+08	8.74092e+08	0	176927	1.51454e+09
1745	369.225	11.4266	4.17347e+08	3.4023e+08	0	0	7.57576e+08
7484	844.622	11.3784	0	0	0	0	0
3691	444.421	16.346	8.05576e+07	0	0	0	8.05576e+07
8081	685.436	62.5008	0	0	0	0	0
8672	496.421	9.1456	4.42325e+07	8.6898e+06	0	0	5.29223e+07
1254	443.313	9.7738	1.49825e+09	1.72719e+09	0	8.51684e+06	3.23395e+09
4453	647.459	51.909	0	0	0	0	0
815	832.636	8.8094	8041978356	2.20677e+09	978224	2.81291e+07	1.02779e+10
665	538.468	11.5726	58727799960	13826697496	658586	7.83137e+07	7.26335e+10
8945	607.392	76.0673	0	0	0	0	0
9234	529.462	52.1932	0	0	3.72289e+07	0	3.72289e+07
4332	744.45	20.1348	4.71369e+07	1.58813e+07	0	1.29258e+08	1.92276e+08
1927	443.334	14.3498	5166067168	2.49202e+08	0	0	5.41527e+09
6076	894.554	5.5379	0	8.21917e+07	0	5.66784e+06	8.78595e+07
1057	796.515	15.852	1.45711e+09	2.04737e+09	0	2.16966e+07	3.52618e+09
6781	1301.36	71.169	0	4.96535e+06	0	0	4.96535e+06
6278	854.744	35.7886	3.58171e+06	8.62927e+07	0	0	8.98744e+07
10590	475.487	33.6735	0	0	0	3.04153e+07	3.04153e+07
10264	723.551	16.0494	0	0	0	4.8134e+07	4.8134e+07
5183	629.496	24.2241	1.96266e+07	8.82027e+06	0	0	2.84468e+07
2149	1425.02	18.1345	2.39271e+08	542140092	0	0	7.81411e+08
4506	635.386	11.2748	0	0	0	0	0
9997	533.42	9.7975	749479	0	0	1.83602e+08	1.84352e+08
5627	369.319	12.6965	4.57412e+08	15988594176	0	0	1.6446e+10
2626	495.024	10.7266	0	0	0	0	0
3490	936.307	23.3267	8.59295e+07	1.27095e+08	0	0	2.13025e+08
6428	397.346	11.6795	0	1.74682e+07	0	3.47036e+07	5.21718e+07
5621	1396.96	30.8438	0	2.29724e+09	0	0	2.29724e+09
7104	549.453	17.1687	0	0	0	0	0
4238	798.682	29.6939	6.56158e+07	104735599	0	0	1.70351e+08
10470	1492.02	36.3206	578017	1.02942e+06	0	1.52879e+08	1.54487e+08
10677	1441.99	41.0207	0	0	0	8.63612e+06	8.63612e+06
9883	870.636	20.4051	0	0	0	6.08736e+06	6.08736e+06
3450	620.635	27.1271	584539432	958985	165300	0	5.85664e+08
5717	761.393	2.0691	0	0	0	0	0
6400	1359.4	55.6766	0	0	0	0	0
6906	568.567	17.6399	0	0	0	0	0
152	404.337	53.9212	1.02569e+06	3.15398e+06	0	0	4.17966e+06
7224	948.922	2.6948	0	0	0	6.52636e+07	6.52636e+07
5182	1010.81	30.8001	3.97444e+07	6.29961e+06	0	0	4.6044e+07
9540	429.405	21.0857	3.07983e+07	1.52959e+07	0	0	4.60942e+07
3610	562.148	22.8657	1.02669e+08	6.03965e+07	0	0	163065758
3918	425.373	3.4595	1.75058e+08	1.03251e+06	0	0	1.7609e+08
5587	1390.98	73.9977	5.63513e+06	0	0	0	5.63513e+06
7239	477.392	18.7746	0	0	0	0	0
3362	1749.76	18.7948	4.63715e+07	7.5247e+07	0	1.01951e+08	2.23569e+08
3577	511.342	8.5785	0	0	0	0	0
9305	601.39	16.159	0	0	0	0	0
6134	1410.98	32.442	0	9.61419e+07	0	0	9.61419e+07
6089	1432.4	57.4617	5.72357e+06	9.82956e+07	0	0	1.04019e+08
2298	736.511	16.9101	1.90161e+08	2.25437e+08	0	0	4.15598e+08
7545	814.676	24.4613	0	0	5.39348e+07	0	5.39348e+07
3181	828.763	15.9811	1.58507e+08	0	0	0	1.58507e+08
2128	847.739	15.752	2.29027e+09	1.81679e+09	0	0	4107065384
8199	529.462	78.5046	0	0	0	0	0
19	789.669	2.0957	0	0	0	0	0
702	614.572	26.6199	23149091860	14655708276	0	0	37804800136
388	404.337	56.2517	0	0	0	0	0
9391	1034.65	16.631	0	0	0	0	0
6720	662.645	26.4952	7.53579e+07	0	0	0	7.53579e+07
3581	1325.96	17.6292	6.32237e+07	1293567176	0	0	1.35679e+09
984	600.468	7.0773	6318505408	7.69941e+08	0	0	7.08845e+09
10133	741.522	18.1345	0	0	0	1.07283e+08	1.07283e+08
6571	827.71	42.9871	0	0	0	0	0
5974	654.834	6.6388	0	60820235	0	0	60820235
10733	570.51	29.6957	0	0	0	5.69197e+07	5.69197e+07
10779	1464.97	32.0265	0	0	0	3.54839e+06	3.54839e+06
2172	486.379	7.8028	1.21112e+09	7.80157e+08	0	0	1991274444
7565	517.461	19.8446	0	0	0	0	0
2852	435.235	2.3344	1.16804e+08	9.18161e+07	0	0	2.0862e+08
7341	610.468	16.8512	0	0	0	0	0
10154	387.324	5.0933	284925	243645	0	1.23648e+08	1.24176e+08
4007	1736.52	45.0311	0	9.57676e+06	0	0	9.57676e+06
6063	1189.85	48.7392	1.35054e+07	8.39891e+07	0	0	9.74945e+07
10658	1040.8	23.9636	0	0	0	1.09048e+07	1.09048e+07
6401	717.527	14.1752	0	0	0	0	0
8863	621.582	31.151	134258455	9.4232e+07	0	0	2.2849e+08
7459	960.895	52.561	0	0	2.46724e+07	0	2.46724e+07
7461	603.497	22.7983	0	0	0	0	0
8851	507.405	9.0276	0	0	0	6.17295e+07	6.17295e+07
4146	1722.97	70.1663	1.88196e+08	1.6904e+08	9.85087e+06	2.60421e+06	3.69691e+08
3982	722.703	34.9221	4.44688e+07	5.81023e+07	0	0	1.02571e+08
10266	1596.39	8.5119	0	0	0	8.03391e+07	8.03391e+07
4546	622.687	47.8508	7.39447e+07	0	0	0	7.39447e+07
1377	716.638	13.3378	2.05293e+09	1555645872	0	0	3.60857e+09
998	676.5	8.8331	6691103956	4605165008	0	0	11296268964
8222	529.462	70.5308	0	0	0	0	0
1683	952.578	6.7631	0	5.65007e+08	0	3217732022	3.78274e+09
5830	1550.09	18.2316	0	1.5766e+08	0	5.42861e+08	7.00521e+08
2636	465.378	7.3852	1.23855e+09	1.91894e+09	0	323209	3.15782e+09
7072	743.443	2.2804	0	0	0	7.90826e+07	7.90826e+07
7540	594.379	3.0608	0	0	2.23519e+07	4.76594e+06	2.71179e+07
9291	808.586	18.8604	0	0	0	0	0
8393	681.038	9.7842	0	0	0	0	0
5479	471.416	77.9974	8.33017e+07	1.64581e+06	0	0	8.49475e+07
758	563.551	9.5064	3.93244e+09	0	0	0	3.93244e+09
8026	350.982	71.0645	0	0	0	0	0
5010	771.567	20.1298	1.33253e+07	651046	0	2.00742e+06	1.59838e+07
1820	724.718	34.1841	5.43252e+08	476300208	0	1.31447e+07	1032696507
8584	698.22	19.3023	0	0	0	0	0
1826	731.534	17.5398	7.08149e+08	3.55257e+07	0	0	7.43675e+08
2161	881.596	10.9816	3.68021e+08	8.66532e+07	0	0	4.54675e+08
1463	1814.5	31.5838	6.38985e+08	2.53474e+09	0	0	3.17372e+09
1230	904.694	8.1105	2177988388	3.92742e+09	0	9.42949e+06	6.11484e+09
864	750.528	16.0844	2520894330	5288550780	0	2.91795e+08	8.10124e+09
5148	564.485	19.1569	9.89743e+06	1.89541e+06	0	0	1.17928e+07
658	382.404	18.3599	20154077500	1.1217e+08	0	0	2.02662e+10
66	1151.32	18.1306	3.20644e+08	1.33605e+09	0	0	1.65669e+09
10614	1042.82	26.219	0	0	0	2.52112e+07	2.52112e+07
2261	504.368	12.4712	0	0	0	0	0
1159	654.603	11.7249	1.0527e+09	3.315e+07	0	3.00732e+07	1.11592e+09
1442	517.352	8.3199	1338043722	1.2425e+09	121787	2.17061e+06	2.58283e+09
1734	378.195	11.3679	5.46919e+08	2.28394e+08	0	0	7.75314e+08
2071	711.498	15.1988	1.39911e+08	8.36084e+07	0	3.15289e+07	2.55048e+08
8431	670.152	16.351	0	0	0	0	0
8693	406.329	17.4369	0	0	0	0	0
2072	686.473	18.515	3.77196e+08	6.3583e+08	0	167041811	1.18007e+09
9213	728.588	11.4077	0	0	8.92471e+06	7.10852e+07	8.00099e+07
8964	804.253	2.3807	0	0	995116336	0	995116336
3399	589.518	24.5267	2.22819e+08	6.41556e+07	0	0	2.86975e+08
4451	903	49.3211	6.27206e+07	0	0	0	6.27206e+07
9242	629.399	7.5888	0	0	2.05193e+06	0	2.05193e+06
4955	665.532	22.7348	0	0	0	0	0
2654	464.207	3.2427	4.22207e+08	0	0	0	4.22207e+08
653	577.519	18.1289	21486136256	18029791396	0	6820234793	46336162445
1992	1296.4	41.151	3.54515e+08	0	0	0	3.54515e+08
5319	429.407	27.6524	4.74808e+06	5.79467e+06	0	0	1.05428e+07
2043	550.505	15.1429	4.5349e+08	2.45977e+08	0	1.03047e+06	7.00498e+08
2157	598.559	10.8657	4.32223e+08	3.92622e+08	0	0	8.24845e+08
2286	750.448	15.1406	1.82889e+08	2.01484e+08	0	0	3.84373e+08
8542	604.551	19.9169	0	0	0	0	0
3136	1434.06	19.7809	9.54887e+07	0	0	6.32624e+07	1.58751e+08
2138	429.298	9.9199	2.97564e+08	1.88e+08	0	0	4.85564e+08
2754	587.367	4.3212	0	0	0	7.57416e+08	7.57416e+08
5454	829.725	45.2044	0	0	0	0	0
10378	1283.13	20.2994	0	0	0	2.55978e+07	2.55978e+07
6936	753.72	15.4873	0	0	0	0	0
3640	932.864	50.2353	0	0	1.16202e+08	0	1.16202e+08
10548	453.356	9.3957	0	7.74453e+06	0	3.5686e+07	4.34306e+07
4554	510.416	14.5215	0	0	0	0	0
9379	596.397	15.774	0	0	0	0	0
10294	1436.57	20.6602	0	0	0	2.80931e+07	2.80931e+07
9051	1259.64	11.7065	0	0	3.12574e+07	0	3.12574e+07
5623	779.489	15.8259	0	1.18709e+09	0	8.85494e+06	1.19594e+09
278	485.811	29.3648	0	0	1.88351e+06	0	1.88351e+06
850	409.271	11.7657	3.65903e+09	7.55261e+08	0	2.32678e+06	4.41661e+09
10799	1685.28	50.7203	555978	0	0	8.75421e+06	9.31019e+06
1847	832.794	17.8592	3.71771e+08	0	0	0	3.71771e+08
3705	920.557	4.438	0	0	0	0	0
6207	729.609	22.243	0	9.13917e+07	0	7.77671e+06	9.91684e+07
3198	690.676	29.5991	1.17022e+08	9.55666e+07	0	0	2.12589e+08
5196	631.676	49.9911	2.8254e+07	0	0	0	2.8254e+07
4904	896.675	22.1481	2.80878e+07	1.27273e+08	0	0	1.5536e+08
61	760.201	15.1537	0	0	0	0	0
8769	733.755	54.0483	0	0	0	0	0
1849	761.632	12.9162	1.8783e+09	1.95566e+09	0	0	3.83397e+09
3441	577.206	8.17	3.7674e+08	7503651516	0	0	7.88039e+09
7936	776.573	6.1371	5.9395e+07	0	0	0	5.9395e+07
126	721.681	38.0948	0	42525.6	0	0	42525.6
1505	491.43	14.1294	2.65773e+08	3.6592e+08	0	0	6.31693e+08
10299	1807.09	6.0848	0	0	0	5.52012e+07	5.52012e+07
1106	646.532	2.0651	2.53315e+08	2.70193e+08	0	1.00139e+08	6.23648e+08
441	396.347	63.142	9.8618e+06	5.7599e+06	0	0	1.56217e+07
9117	1200.64	10.1189	0	0	1.95832e+07	0	1.95832e+07
7676	817.634	23.3483	0	0	0	0	0
7891	1036	33.9626	0	0	1.64414e+06	0	1.64414e+06
13	1129.32	29.373	3813166044	4916839640	0	0	8730005684
4430	647.459	34.0031	0	0	0	0	0
10402	1227.95	14.7432	0	0	0	2.3874e+07	2.3874e+07
2112	510.525	31.6451	0	0	0	0	0
9463	776.197	14.5759	0	0	0	0	0
6187	934.637	17.0956	0	2.92617e+07	0	4.82713e+08	5.11975e+08
33	779.231	12.8779	655977000	3.47768e+09	0	0	4.13365e+09
5334	741.516	3.7879	0	0	0	0	0
6145	791.552	12.1352	7.43634e+07	0	0	1.53773e+08	2.28136e+08
3943	762.77	41.7415	5.54487e+07	4.49676e+07	0	0	1.00416e+08
8527	846.174	9.7518	0	0	0	0	0
7776	702.6	26.1638	0	0	0	0	0
1169	1353.99	18.6177	914740018	2.60652e+09	0	717559598	4.23882e+09
2908	460.31	22.9941	2.9147e+08	1.59008e+06	0	0	2.9306e+08
3458	1156.24	33.5825	1.06965e+08	0	0	0	1.06965e+08
341	537.536	77.9725	2.965e+06	2.94381e+07	0	0	3.24031e+07
7050	873.622	13.931	0	0	0	0	0
1880	716.64	26.9334	823695264	7.48082e+08	0	0	1.57178e+09
9901	1337	15.315	0	0	0	1.33177e+08	1.33177e+08
3164	475.414	19.2208	0	0	0	0	0
3915	1109.07	28.9142	8.70578e+07	0	0	0	8.70578e+07
1872	672.459	17.5121	3.4883e+08	4.43475e+08	0	0	7.92306e+08
5489	443.421	77.283	6.81003e+07	383135	0	0	6.84834e+07
7237	629.599	2.4721	0	0	0	6.44648e+07	6.44648e+07
3096	662.593	20.5855	0	3.10835e+07	0	0	3.10835e+07
2715	722.739	38.6707	2.1207e+08	1.87678e+08	0	4.55157e+06	4.04299e+08
9484	637.094	16.5778	0	0	0	0	0
3586	724.453	12.5087	8.47638e+07	1.1045e+08	0	1.45291e+08	3.40505e+08
7899	668.655	27.3717	0	0	0	0	0
2796	1437.97	15.2406	7.42738e+07	0	0	7.89292e+08	8.63566e+08
895	524.452	12.1342	1.53261e+08	0	0	0	1.53261e+08
6976	904.832	29.4867	0	0	0	0	0
422	537.536	62.6611	0	0	0	0	0
10191	948.701	25.639	0	0	0	8.07257e+07	8.07257e+07
8374	441.152	2.3884	0	0	0	0	0
2104	1485.04	16.3814	1.63701e+08	0	0	1319952198	1.48365e+09
8352	1501.34	2.0358	0	0	0	0	0
3280	535.473	20.354	5.07733e+07	1.02674e+08	0	0	1.53447e+08
1817	1046.13	35.1749	4.61429e+08	0	0	0	4.61429e+08
4505	890.781	34.864	0	0	4.42922e+08	0	4.42922e+08
9943	851.426	17.8377	0	0	0	1.16025e+08	1.16025e+08
9449	547.433	18.0817	0	0	0	0	0
2433	668.635	46.1818	7.14802e+07	1.28367e+08	0	0	1.99847e+08
3946	841.256	36.1134	4.7985e+07	1.18136e+08	0	0	1.66121e+08
10377	827.505	11.4357	0	0	0	3.44443e+07	3.44443e+07
2953	676.609	20.8421	1.0307e+09	3.68351e+08	0	0	1.39905e+09
9458	496.45	19.6963	3.57692e+06	5.10639e+06	0	107435	8.79075e+06
9280	419.315	60.1184	0	0	0	0	0
96	531.854	42.9338	0	0	0	0	0
6663	600.556	31.8455	0	0	0	0	0
7143	784.68	14.8355	0	0	0	0	0
5064	437.435	25.4701	0	0	0	0	0
4744	384.296	2.9041	3.34144e+07	4.21293e+07	0	0	7.55436e+07
9240	527.481	31.7833	0	0	0	0	0
6337	708.687	33.3957	2.06088e+07	4.91743e+07	0	0	6.97832e+07
6154	648.539	9.6173	0	4.35708e+07	0	0	4.35708e+07
1470	836.77	44.0753	0	0	0	0	0
4898	585.444	14.4719	0	0	0	0	0
874	1212.88	12.852	1.67934e+09	1.31139e+09	0	1.05885e+08	3.09662e+09
8534	402.394	12.87	0	0	0	0	0
9180	1183.34	44.6221	2.45841e+08	3.23627e+08	0	0	5.69469e+08
1253	391.341	9.9663	9.50902e+08	5.46836e+08	0	0	1497737862
2736	572.525	22.3602	0	1.59264e+08	0	0	1.59264e+08
9224	388.342	4.8781	0	0	2.5971e+06	5.21398e+07	5.47369e+07
9506	605.455	21.5574	0	0	0	3.47129e+07	3.47129e+07
4710	660.454	3.378	0	0	0	0	0
8350	1435.3	2.0859	0	0	0	0	0
9866	611.537	17.1914	680029	5.40097e+06	0	3.8184e+08	3.87921e+08
7605	578.479	19.2598	0	0	0	0	0
8782	749.466	6.5835	0	2.28491e+07	1.80865e+07	705621	4.16412e+07
8238	604.385	78.6832	0	0	0	0	0
2500	840.766	38.9012	3.31291e+08	7.75897e+06	0	0	3.3905e+08
3895	345.336	12.1668	0	0	0	0	0
3750	1649.45	66.0887	0	0	0	0	0
3397	553.427	16.1486	8.10129e+07	2.46539e+08	0	0	3.27552e+08
6139	690.604	16.5752	0	0	0	0	0
6223	860.528	2.7532	0	1.27997e+06	0	9.86069e+07	9.98869e+07
5797	532.384	4.6144	1.68737e+07	6.70368e+08	0	0	6.87241e+08
7210	826.265	2.5645	0	0	0	0	0
4097	584.474	3.9281	3.00815e+08	2.49639e+08	0	0	5.50454e+08
4661	946.88	50.0792	0	0	0	0	0
8628	397.346	12.3451	0	6.02509e+07	0	0	6.02509e+07
8832	733.755	61.7178	0	0	0	0	0
4404	567.309	8.5351	0	0	0	3.43649e+06	3.43649e+06
6878	880.832	50.3681	0	1.76705e+08	0	0	1.76705e+08
10080	1466.99	12.0612	0	0	0	1.57638e+08	1.57638e+08
8861	529.462	40.4106	0	0	0	0	0
4695	649.403	21.1903	3.41237e+07	2.8524e+07	0	8.0219e+07	1.42867e+08
5981	644.385	2.268	0	6.95134e+07	0	0	6.95134e+07
455	369.3	39.4329	3.69837e+06	1.46058e+07	0	0	1.83042e+07
861	402.358	6.8302	0	0	0	0	0
9685	403.034	5.7181	0	0	0	0	0
3968	890.628	20.1956	8.88177e+07	4.91701e+07	0	4.74589e+07	1.85447e+08
3454	693.532	11.5556	0	0	0	3.26311e+06	3.26311e+06
9319	739.119	10.8482	0	0	0	0	0
8997	989.85	50.2033	0	0	181003309	9.74566e+06	1.90749e+08
7452	958.88	32.3415	0	0	0	938882	938882
4289	473.399	27.9717	0	0	0	0	0
5368	492.441	62.9652	5.48646e+07	0	0	0	5.48646e+07
939	584.473	9.7015	1.65662e+09	798466692	0	0	2.45509e+09
9371	788.447	13.513	0	0	0	0	0
7026	862.784	42.6227	0	0	0	0	0
8096	685.436	72.9469	0	0	0	0	0
3608	650.609	22.6553	3.48062e+07	3.12504e+07	0	0	6.60567e+07
10399	1376.8	6.0848	0	0	0	4.27289e+07	4.27289e+07
23	832.241	21.7207	24049812152	15996606676	0	0	40046418828
8011	575.538	32.4045	0	0	0	0	0
7698	688.589	15.659	0	0	0	0	0
10172	1418.97	15.1467	0	0	0	3.92613e+07	3.92613e+07
3724	943.753	29.2371	9.11483e+07	2.8459e+06	0	3.74879e+06	9.7743e+07
5054	482.493	18.803	0	0	0	0	0
10673	1130.95	41.7826	0	0	0	2.39812e+07	2.39812e+07
2081	398.233	4.9767	7.23683e+08	1.18079e+08	0	1.35792e+06	8.4312e+08
342	705.687	22.4207	0	0	0	0	0
1883	891.885	25.7407	510120276	0	0	0	510120276
1695	826.425	2.0412	0	0	0	0	0
9605	683.211	7.6825	0	0	0	0	0
9745	883.773	47.242	0	0	0	0	0
7155	771.484	2.6359	0	0	0	6.36317e+07	6.36317e+07
10797	1059.25	55.8091	0	0	0	3.95026e+06	3.95026e+06
9580	556.34	6.1687	0	0	0	1.1841e+08	1.1841e+08
1961	947.948	31.9926	7.28574e+08	0	0	0	7.28574e+08
2333	505.368	16.58	2.37235e+08	1.96646e+08	0	0	4.33881e+08
723	375.347	11.5354	9693929248	6475408972	0	6.70435e+06	1.6176e+10
83	531.854	34.8207	0	0	0	0	0
8642	675.677	15.5751	0	0	0	0	0
5137	1481.41	58.9857	1.00071e+07	3.84669e+07	0	0	4.8474e+07
2502	945.788	46.7819	3.03052e+08	4.63337e+06	0	0	3.07686e+08
9823	1267.97	18.2183	0	0	0	6.08781e+08	6.08781e+08
4222	1374.88	22.1433	0	0	0	0	0
1834	578.66	23.6794	5.80013e+08	0	0	5.46258e+06	5.85476e+08
1407	462.322	8.6182	9.34248e+08	4.8001e+08	80870.4	0	1.41434e+09
9341	1078.68	16.6525	0	0	0	0	0
9556	357.3	68.8122	0	0	0	0	0
1210	948.719	9.725	1.57883e+09	2.41582e+08	0	7.02082e+06	1.82743e+09
110	485.811	28.6814	0	0	0	0	0
58	953.274	33.0553	5.18623e+08	2.17462e+09	0	0	2.69325e+09
8819	1795.48	74.3526	0	0	0	0	0
10508	691.562	12.3737	0	0	0	3.38764e+07	3.38764e+07
3768	790.631	26.0562	1.80124e+08	2.64449e+07	0	0	2.06569e+08
6999	450.997	10.8605	0	0	0	0	0
6755	790.673	24.7508	0	7.62368e+06	0	0	7.62368e+06
1768	1449.97	2.1295	147944009	1.3568e+08	0	7.13589e+07	3.54983e+08
6477	733.682	52.2202	0	1.86379e+06	0	0	1.86379e+06
5681	369.298	9.159	813016222	970222956	0	4.00257e+07	1.82326e+09
5277	611.574	40.6433	0	0	0	0	0
106	404.337	33.3492	0	0	0	0	0
5921	581.243	6.5972	0	1.05487e+08	0	0	1.05487e+08
2055	773.622	13.0303	1.17698e+09	1.54012e+09	0	6.27806e+08	3.3449e+09
8900	561.451	16.9703	0	0	0	0	0
2147	426.366	14.9447	0	0	0	0	0
8694	406.329	19.9198	0	0	0	0	0
6026	1401.96	30.2059	0	4.29164e+08	0	0	4.29164e+08
2220	570.292	9.2566	1.105e+09	18916926000	0	0	2.00219e+10
7297	381.167	2.4045	0	0	0	9.50907e+07	9.50907e+07
2606	1137.83	45.5941	1.28892e+08	2.97449e+08	0	0	4.26341e+08
4752	880.759	31.3305	0	4.89153e+07	0	1.00209e+08	1.49124e+08
2421	1829.51	36.4113	2.48618e+08	8.72438e+08	0	0	1.12106e+09
330	396.347	66.9352	1.09409e+06	1.61609e+07	0	0	1.7255e+07
6473	774.678	15.7397	0	1.34496e+07	0	0	1.34496e+07
4275	621.63	28.7504	0	0	0	0	0
6208	1036.83	31.6692	0	1.56963e+08	0	0	1.56963e+08
8795	360.324	9.7093	0	0	0	0	0
9258	489.056	5.613	0	0	5.86353e+06	0	5.86353e+06
2054	945.764	28.2122	5.33293e+08	3.83041e+08	0	1.3156e+08	1.04789e+09
8853	529.462	44.9984	0	0	0	0	0
6264	748.754	40.3683	3.94726e+07	3.8103e+07	0	0	7.75755e+07
2041	755.58	12.1676	3.20172e+08	4.29092e+08	0	0	7.49264e+08
2166	765.662	13.6073	1.66119e+09	1767796886	0	0	3.42899e+09
941	1256.9	12.8085	1.27175e+09	9.26875e+08	0	8.31454e+07	2.28177e+09
1326	775.561	16.842	5.31119e+08	6.58669e+07	0	2.56963e+07	6.22683e+08
5519	369.3	78.0055	1.19694e+07	646723	0	0	1.26161e+07
2410	522.525	30.7307	0	5.28893e+07	0	0	5.28893e+07
6889	527.392	18.3968	0	0	0	0	0
1338	918.709	10.4461	1.40858e+09	4.24308e+08	0	0	1.83289e+09
6573	881.648	17.7907	0	1.05547e+07	0	1.19773e+08	1.30328e+08
429	537.536	49.9839	3.97354e+07	6.23687e+06	0	0	4.59723e+07
8453	409.111	4.886	0	0	2.8435e+07	0	2.8435e+07
5383	591.461	19.5576	6.92179e+06	5.24085e+06	0	930247	1.30929e+07
9542	1138.61	6.509	0	0	0	0	0
3467	534.561	29.5773	1.47242e+08	0	0	0	1.47242e+08
10276	489.503	35.705	9.53653e+06	5.06102e+06	0	1.04567e+08	1.19165e+08
714	860.667	13.4048	3770916282	3471629426	0	4.17289e+08	7.65983e+09
9068	1251.17	13.8218	0	0	2.21448e+07	0	2.21448e+07
10526	1431.98	37.3019	0	0	0	1.49146e+07	1.49146e+07
10312	1026.77	26.9927	0	0	0	6.82165e+07	6.82165e+07
7005	754.692	37.4165	0	0	0	0	0
8991	1245.63	11.3862	0	0	8.70633e+07	0	8.70633e+07
5473	404.337	68.9388	1.99883e+07	1.79661e+06	0	0	2.17849e+07
2895	678.472	15.5638	1.60312e+08	4.47772e+08	0	2.20105e+06	6.10285e+08
6140	731.499	15.1192	96361421	7.01047e+07	0	4.58475e+07	2.12314e+08
7317	360.324	19.2883	0	0	0	0	0
3243	400.342	4.8146	0	0	0	0	0
7370	678.604	16.7413	0	0	0	0	0
302	721.681	44.3736	0	0	0	0	0
2845	575.106	7.5718	3.14611e+08	1.03281e+09	1.94894e+06	2.09097e+06	1.35146e+09
10474	754.442	10.7503	0	660096	0	7.54238e+06	8.20248e+06
2423	501.087	5.2924	7.33067e+08	629299204	0	0	1.36237e+09
8985	875.21	2.4712	0	0	4.68816e+08	0	4.68816e+08
9471	916.763	31.5918	5.74154e+08	2314635566	0	0	2.88879e+09
1926	553.46	22.2199	0	0	0	0	0
4056	409.383	17.708	0	0	0	1.54889e+07	1.54889e+07
10014	1763.24	17.0607	0	0	0	8.15858e+07	8.15858e+07
3512	574.557	33.4731	1.50794e+08	2.25537e+06	149417	0	1.53198e+08
6873	638.573	15.87	0	0	0	0	0
2879	1393.93	16.2476	1.66129e+08	406947292	0	0	5.73076e+08
7729	708.614	28.9608	0	0	0	0	0
902	775.549	18.1994	2.91047e+09	1.65222e+09	0	1878480779	6.44117e+09
1770	413.324	9.9078	1.96674e+08	1.01906e+08	0	0	2.9858e+08
7363	501.465	14.8459	0	0	0	0	0
2263	1294.37	47.2169	2.44777e+08	8.13346e+08	0	0	1.05812e+09
1075	600.52	21.6484	1.33264e+09	1.8278e+09	0	0	3160443670
6024	1408.06	56.8027	2.64535e+07	1.15722e+08	0	0	1.42176e+08
4406	593.551	27.9667	6.43897e+07	7.32324e+07	0	0	1.37622e+08
3032	584.399	3.3222	0	0	0	0	0
7779	493.498	30.9134	0	0	0	0	0
3014	750.77	41.3511	1.31618e+08	8.48243e+07	0	0	2.16442e+08
2938	656.62	24.3636	1.42582e+08	1.15429e+08	0	0	2.58011e+08
5760	904.643	21.8689	0	3.34994e+08	0	0	3.34994e+08
2001	626.573	23.0565	0	0	0	0	0
3986	636.63	28.3701	5.6493e+07	7.85482e+07	0	0	1.35041e+08
644	598.489	8.8853	63194956760	2.71775e+10	1.61822e+07	1.65094e+08	9.05538e+10
8679	907.843	47.8524	0	0	2.79714e+06	0	2.79714e+06
4195	1001.52	4.4809	1.57913e+07	2.88386e+08	0	1.36832e+08	4.41009e+08
7003	910.714	14.9714	0	0	0	0	0
8198	419.315	65.9946	0	0	0	0	0
805	586.541	23.7124	1.51377e+08	0	0	0	1.51377e+08
6448	697.49	8.6987	0	0	0	0	0
1601	1086.89	20.5888	456184142	3.74224e+08	0	0	8.30408e+08
3849	651.146	11.4958	3.06714e+07	2.24548e+08	0	0	2.55219e+08
6309	441.131	2.5732	0	0	0	0	0
4757	537.488	43.9564	0	0	0	0	0
863	628.375	33.5087	5732588240	7.11588e+08	0	0	6.44418e+09
1483	1436	16.9313	1015429150	1.72223e+08	0	9.39433e+08	2.12708e+09
3183	740.464	11.1558	0	0	0	0	0
3987	674.719	45.2424	1.19537e+08	0	0	0	1.19537e+08
9694	556.34	8.5316	2.00498e+06	0	0	2.60566e+07	2.80615e+07
4907	671.597	39.0427	1.92677e+07	79135.9	0	0	1.93468e+07
2724	752.676	35.5296	0	0	0	0	0
8897	750.522	73.9167	0	0	1.0759e+07	0	1.0759e+07
887	593.599	25.7122	0	0	0	0	0
6402	563.468	12.3614	312349	1.89923e+07	0	1.17098e+07	3.10145e+07
1907	1725.76	18.7397	1.75935e+08	4.28975e+08	0	5077851845	5.68276e+09
10469	916.657	10.3721	0	0	0	1.48282e+07	1.48282e+07
3086	722.505	5.695	0	0	0	0	0
9941	1327.01	15.062	0	0	0	1.68641e+08	1.68641e+08
10592	360.324	23.2922	0	0	0	1.12051e+08	1.12051e+08
5778	1392.96	15.9553	0	231906113	0	0	231906113
357	485.811	27.932	1.97235e+06	0	0	0	1.97235e+06
10492	728.454	24.4825	0	0	0	2.73242e+07	2.73242e+07
6556	626.536	22.8235	0	0	0	0	0
1875	663.722	45.6735	7.22886e+08	0	0	0	7.22886e+08
978	640.541	2.0579	3.68038e+08	0	0	1.42227e+08	5.10264e+08
6293	516.356	3.0657	0	8.87641e+07	0	0	8.87641e+07
1063	670.599	29.9715	1.93143e+09	1.07706e+08	0	0	2.03913e+09
8750	417.085	6.6339	0	0	6.5658e+06	0	6.5658e+06
10317	821.521	14.1492	0	0	0	5.20806e+07	5.20806e+07
1578	506.442	14.0479	4.77351e+08	3.13252e+08	0	0	7.90603e+08
9476	437.377	19.7455	4.34252e+07	47789548	0	0	9.12148e+07
10611	712.49	21.0667	0	0	0	2.45955e+08	2.45955e+08
6013	526.888	11.1776	0	0	0	0	0
7435	569.364	15.9481	0	0	0	0	0
4980	648.704	48.4683	3.55288e+07	468124	0	0	3.59969e+07
6183	1144.37	32.6125	0	0	0	0	0
5258	722.601	27.5715	0	7.55228e+06	1.23418e+06	0	8.78645e+06
10110	1298.98	15.3367	0	0	0	3.14766e+07	3.14766e+07
6791	522.525	22.4102	0	0	0	0	0
4730	482.369	5.4722	6.24827e+07	1.3981e+08	0	0	2.02293e+08
7418	962.911	54.7404	0	0	0	0	0
10249	1204.05	17.9223	0	0	0	3.15114e+07	3.15114e+07
5472	369.3	70.2339	0	626495	0	0	626495
8604	482.421	16.287	0	0	0	0	0
175	396.347	62.307	2.68012e+06	9.59585e+06	0	0	1.2276e+07
683	552.483	12.3026	30717738720	18185412304	0	6.1795e+07	4.89649e+10
1835	579.421	17.5816	1.45659e+09	3.49661e+08	0	1316250857	3.1225e+09
1027	1436.07	20.8494	1659361330	5.50867e+08	0	2146869172	4.3571e+09
1587	806.723	39.1812	0	0	0	0	0
7520	726.661	34.3132	0	0	0	0	0
6288	706.744	27.031	0	0	0	2.42042e+07	2.42042e+07
2232	807.708	14.637	2453747046	2.2947e+09	0	0	4.74844e+09
6007	1041.81	45.0311	4.2969e+07	1.06595e+08	0	421092	1.49986e+08
5022	531.854	26.2903	0	0	0	0	0
7073	645.558	43.2221	0	0	0	0	0
8662	516.426	16.0843	0	0	0	0	0
4221	541.445	14.3979	6.91181e+07	3.21375e+07	0	454912	1.0171e+08
1979	530.406	7.8615	1.41981e+09	9.69554e+08	0	0	2.38936e+09
10163	707.966	17.0823	0	0	0	5.01424e+07	5.01424e+07
3266	450.379	10.7145	2.97753e+07	2.2885e+07	0	0	5.26603e+07
6950	551.445	23.6808	0	0	0	0	0
1792	518.405	11.2757	1.6489e+08	636187442	0	0	8.01078e+08
3649	691.659	38.7497	3.65081e+07	5.43758e+07	0	0	9.08839e+07
[truncated: 7,939 more rows]

## Sheet: S3
Table S3. MS of ion components extracted from Sulfurimonas strains and their intensity
	Ca. S.Marisnigri MnO2	Ca. S.Baltica MnO2	Ca. S.Baltica NO3	S.Gotlandica NO3
PE/PG-DAG	4.22744e+11	6.52309e+11	1.06244e+11	2.07199e+11
isoprenoidal quinones	5350459032	7470480966	820331722	14650705327
PDA-DAGs	7.398e+10	9.11137e+09	6.82564e+08	1.92014e+10
Ornithine lipids	3.83394e+09	2.72869e+09	3.07815e+08	2.13281e+11
DAGs	3.19346e+10	2.04887e+10	1.88641e+09	6.40943e+08
LCF	7.22742e+09	9.9689e+07	1.08612e+09	8.89648e+08
AEGs	1.00246e+11	6.02532e+10	1.01145e+10	4.66956e+10
unknown1	2.07639e+10	1.33272e+10	2.71146e+09	2.07919e+10
unknown2	1.1563e+10	7.57673e+09	3.50557e+09	5.22417e+09
sum	6.77643e+11	7.73365e+11	1.27358e+11	5.28573e+11
	Ca. S.Marisnigri MnO2	Ca. S.Baltica MnO2	Ca. S.Baltica NO3	S.Gotlandica NO3
PE/PG-DAG	0.623844	0.843468	0.83421	0.391996
isoprenoidal quinones	0.00789569	0.00965971	0.00644114	0.0277174
PDA-DAGs	0.109173	0.0117815	0.0053594	0.0363267
Ornithine lipids	0.00565776	0.00352834	0.00241692	0.403502
DAGs	0.0471261	0.0264929	0.0148118	0.00121259
LCF	0.0106655	0.000128903	0.00852806	0.00168311
AEGs	0.147933	0.0779105	0.0794174	0.0883428
unknown1	0.0306414	0.0172328	0.02129	0.0393359
unknown2	0.0170636	0.00979709	0.0275252	0.00988353

## Sheet: S4
Table S4. MS, retention time, peak area and relative abundance of PE/PG-DAGs of Sulfurimonas strains
parent mass	Rentention time	Ca. S.Marisnigri MnO2	Ca. S.Baltica MnO2	Ca. S.Baltica NO3	S.Gotlandica NO3	Name	Chain number	unsaturation	Ca. S.Marisnigri MnO2	Ca. S.Baltica MnO2	Ca. S.Baltica NO3	S.Gotlandica NO3
		Intensity (peak area)							Fractional abundance
608.429	15.0844	1846406926	2622446752	120461800	2.89225e+07	PE-DAG(10:0/16:0)	26	0	0.00436768	0.00402025	0.00113383	0.000139588
622.445	15.6596	1878598057	7.5305e+07	8.77026e+07	0	PE-DAG (11:0/16:0)	27	0	0.00444382	0.000115444	0.000825487	0
634.445	15.2547	3251911186	10392704744	3.56944e+08	4.57142e+08	PE-DAG (14:1/14:0)	28	1	0.0076924	0.0159322	0.00335968	0.0022063
636.461	16.603	10221057988	25297671052	3535623376	1.32416e+08	PE-DAG (12:0/16:0)	28	0	0.0241779	0.0387817	0.0332785	0.000639079
648.462	16.1815	16946307072	50031890160	1196329663	7.58905e+07	PE-DAG (14:1/15:0)	29	1	0.0400865	0.0766997	0.0112603	0.00036627
650.476	17.4761	9258751096	22226618408	5.21075e+08	1.58533e+08	PE-DAG (14:0/15:0)	29	0	0.0219016	0.0340738	0.00490454	0.000765128
660.461	15.4982	15161411960	43400284080	2019694412	3222208623	PE-DAG (14:1/16:1)	30	2	0.0358643	0.0665333	0.01901	0.0155513
662.476	16.9029	70899797040	31732983884	35473236460	10940318280	PE-DAG (14:1/16:0)	30	1	0.167713	0.0486472	0.333886	0.0528011
664.49	18.4994	14082009800	32585206744	3057747859	6302643877	PE-DAG (14:0/16:0)	30	0	0.033311	0.0499536	0.0287806	0.0304184
674.477	16.2869	6050822132	11465099724	6.61226e+07	3.0658e+08	PE-DAG (15:1/16:1)	31	2	0.0143132	0.0175762	0.000622368	0.00147965
674.477	15.0406	1085222604	2638934517	2.00593e+08	6.07514e+07	PE-DAG (14:1/17:1)	31	2	0.00256709	0.00404553	0.00188805	0.000293204
676.492	17.8193	19490475524	50062196840	1025775691	11204452780	PE-DAG (15:0/16:1)	31	1	0.0461047	0.0767461	0.00965495	0.0540759
678.505	19.1606	3.22258e+07	2086474346	7.92481e+07	3.90011e+06	PE-DAG (15:0/16:0)	31	0	7.62302e-05	0.0031986	0.00074591	1.8823e-05
678.506	19.5823	4898202944	12385913360	4.75483e+08	2.55055e+08	PE-DAG (14:0/17:0)	31	0	0.0115867	0.0189878	0.00447541	0.00123097
686.476	16.2253	7.11646e+08	7.01504e+08	3.32638e+07	4091409771	PE-DAG (16:1/16:2)	32	3	0.0016834	0.00107542	0.000313091	0.0197463
688.492	17.0365	1.45	74611006360	25921451960	1.06	PE-DAG (16:1/16:1)	32	2	3.42998e-12	0.11438	0.243981	5.11587e-12
690.507	18.6876	46207496200	53423059000	4701628357	1.19	PE-DAG (16:0/16:0)	32	0	0.109304	0.0818984	0.0442533	5.74328e-12
692.522	20.746	7785401180	17905682944	8.52602e+08	2014590841	PE-DAG (16:0/16:0)	32	0	0.0184164	0.0274497	0.00802498	0.009723
702.507	18.0383	23610908820	19455054788	1.01194e+08	2548192489	PE-DAG (16:1/17:1)	33	2	0.0558516	0.0298249	0.000952468	0.0122983
702.508	16.3255	1.75347e+08	1.22526e+08	1.33219e+07	2141864915	PG-DAG (16:1/16:1)NH4+	32	2	0.000414782	0.000187834	0.00012539	0.0103373
704.523	19.9332	8927806632	13237937196	0	6366606947	PG-DAG (16:1/16:0) NH4+	32	1	0.0211187	0.020294	0	0.0307271
714.508	17.4865	852861518	442375880	1.57612e+07	15036349640	PE-DAG (16:1/18:2)	34	3	0.00201744	0.000678169	0.00014835	0.0725698
716.523	18.8046	1.1	54240938120	2243429361	27981696710	PE-DAG (16:1/18:1)	34	2	2.60205e-12	0.0831522	0.0211159	0.135048
718.538	20.8479	27381412364	13340444992	3.78264e+08	18315729220	PE-DAG (16:0/18:1)	34	1	0.0647707	0.0204511	0.00356035	0.088397
720.552	23.3207	1731977202	2120572607	5.31005e+07	10634125	PE-DAG (16:0/18:0)	34	0	0.00409699	0.00325087	0.0004998	5.13234e-05
730.538	20.0346	3585590386	1094531746	0	6.65755e+08	PE-DAG (17:1/18:1)	35	2	0.00848171	0.00167793	0	0.00321312
736.513	15.3102	4017258536	3101682263	3.06318e+08	7640256158	PG-DAG (16:1/16:1) NH4+	32	2	0.00950283	0.00475493	0.00288317	0.0368741
738.529	16.432	260014881	2.03735e+08	2.99821e+07	2953291362	PG-DAG (16:0/16:1) NH4+	32	1	0.000615065	0.000312329	0.000282202	0.0142534
744.554	20.9042	14573202808	2421396250	8.30435e+07	20434204430	PE-DAG (18:1/18:1)	34	2	0.0344729	0.00371204	0.000781634	0.0986214
750.528	16.0844	2520894330	5288550780	1.37268e+06	2.91795e+08	PG-DAG (16:1/17:1) NH4+	35	2	0.00596318	0.00810743	1.29201e-05	0.00140829
762.528	15.6484	2.43658e+08	1.73999e+08	5.00633e+07	17396997720	PG-DAG (16:1/18:2) NH4+	34	3	0.000576372	0.000266743	0.000471212	0.0839629
764.543	16.5995	92298591960	84697851160	21805907570	33840173650	PG-DAG (16:1/18:1) NH4+	34	2	0.218332	0.129843	0.205245	0.163322
766.559	17.9718	2.02733e+07	2.68016e+08	5.58388e+08	3933945911	PG-DAG (16:0/18:1) NH4+	34	1	4.79566e-05	0.000410873	0.00525574	0.0189864
778.56	17.5311	2034363639	2120924220	0	1.63899e+08	PG-DAG (17:1/18:1) NH4+	35	2	0.00481229	0.00325141	0	0.000791023
790.559	17.1036	0	0	0	9.22968e+08	PG-DAG (18:1/18:2) NH4+	36	3	0	0	0	0.00445451
792.574	18.2069	10701658348	6333432704	8.78387e+08	7299371887	PG-DAG (18:1/18:1) NH4+	36	2	0.0253148	0.00970925	0.00826767	0.0352289
